# Supplementary material for: Bayesian reversible-jump for epistasis analysis in genomic studies
Source: BMC Genomics. 2016 Dec 9;17:1012. doi: 10.1186/s12864-016-3342-6 (PMC5148921; doi:10.1186/s12864-016-3342-6)
Supplement: Additional file 8: — Text S1. R-code. (R 23 kb) [file 12864_2016_3342_MOESM8_ESM.r]

setwd("//BALESTRE1/Users/marciobalestre/Documents/projeto")

ma<-read.table("MAPA3.csv",h=F, sep = ";") #molecular data set
mp=read.table("dist2.txt",h=F) ## genetic distance - Haldane 

y=as.matrix(ma[,1])  
m=as.matrix(ma[,2:ncol(ma)])
var=var(y)
n=nrow(y)

g1=mp[1,]    
g2=mp[2,!mp[2,]=="NaN"]
g3=mp[3,!mp[3,]=="NaN"]
g4=mp[4,!mp[4,]=="NaN"]
g5=mp[5,!mp[5,]=="NaN"]
g6=mp[6,!mp[6,]=="NaN"]
g7=mp[7,!mp[7,]=="NaN"]
g8=mp[8,!mp[8,]=="NaN"]
g9=mp[9,!mp[9,]=="NaN"]
g10=mp[10,!mp[10,]=="NaN"]
                             #####mega cromossome
g2l=max(g1)+0.001+g2
g3l=max(g2l)+0.001+g3
g4l=max(g3l)+0.001+g4
g5l=max(g4l)+0.001+g5
g6l=max(g5l)+0.001+g6
g7l=max(g6l)+0.001+g7
g8l=max(g7l)+0.001+g8
g9l=max(g8l)+0.001+g9
g10l=max(g9l)+0.001+g10


g3=as.matrix(c(g1,c(g2l) ,c(g3l),c(g4l),c(g5l),c(g6l),c(g7l),c(g8l),c(g9l),c(g10l)))
g3=as.matrix(as.numeric(g3[,1])/100)
a=matrix(0,(nrow(g3)-1),1) ###############additive vector
d=matrix(0,(nrow(g3)-1),1)################dominance vector
aa=0   #initial guess for epistatic effect
ad=0
da=0
dd=0

mu=mean(y)
var=var(y)

tu=0.01    ####tunning in marker interval
adj=seq(1,nrow(g3),1)
g=g3

Li=matrix(0,(length(g)-1), 1)
Ls=matrix(0,(length(g)-1), 1)
for( i in 1:(length(g)-1) )
{
Li[i]=g[i]
Ls[i]=g[i+1]
}

dist=(Li+Ls)/2

Z1=matrix(0,n,length(g)-1)
Z2=matrix(0,n,length(g)-1)
Z3=matrix(0,n,1)
Z4=matrix(0,n,1)
Z5=matrix(0,n,1)
Z6=matrix(0,n,1)
va=matrix(0.5,ncol(Z1)-9,1)  ####################initial guess for marker variance
vd=matrix(0.5,ncol(Z2)-9,1)  


lambda=(choose((ncol(Z1)-9),2)*0.01) ###################initial guess for number of epistatic components at model


rt=1:ncol(Z1)
niter=100000
NS=niter/20000
queima=1000
bu=seq(queima+NS,niter,NS)
dist2=dist

LOD=matrix(0,length(va),1)
setwd("C:/Users/Usu�rio/Documents/projeto")
###############################################MCMC########################################3

for(iter in 1:niter)

{

for (j in 1:(length(g)-1))
{
  
  dist2[j]=(min(Ls[j], dist[j]+tu)-max(Li[j], dist[j]-tu))*runif(1) + max(Li[j],dist[j]-tu)
  
  


####################Current state of QTL########


x1=m[,j:(j+1)]


  
  
r1=0.5*(1-exp(-2*(dist[j]-Li[j])))
r2=0.5*(1-exp(-2*(Ls[j]-dist[j])))

mark1=matrix(c(1-r1,r1,r1,1-r1),2,2)
mark1=kronecker(mark1,mark1)
##############################################EXPECTED QTL SEGREGATION IN f23##################
mp1=rbind(cbind( (mark1[1,1] +0.5*mark1[1,2]) ,mark1[1,2], (mark1[1,4] +0.5*mark1[1,2] )),
          cbind( (mark1[2,1]+0.25*(mark1[2,2]+mark1[2,3])),0.5*(mark1[2,2]+mark1[2,3]), (mark1[2,4]) +0.25*(mark1[2,2]+mark1[2,3])) ,
          cbind( (mark1[4,1]+0.5*mark1[4,2]),mark1[4,2], (mark1[4,4]) +0.5*mark1[4,2]) )

mark2=matrix(c(1-r2,r2,r2,1-r2),2,2)
mark2=kronecker(mark2,mark2)

mp2=rbind(cbind( (mark2[1,1] +0.5*mark2[1,2]) ,mark2[1,2], (mark2[1,4] +0.5*mark2[1,2] )),
          cbind( (mark2[2,1]+0.25*(mark2[2,2]+mark2[2,3])),0.5*(mark2[2,2]+mark2[2,3]), (mark2[2,4]) +0.25*(mark2[2,2]+mark2[2,3])) ,
          cbind( (mark2[4,1]+0.5*mark2[4,2]),mark2[4,2], (mark2[4,4]) +0.5*mark2[4,2]) )

mark=(kronecker(mp1,mp2))
mark=t(rbind(mark[1,],mark[5,],mark[9,]))

P=matrix(0,n,3)
nu=P


m1=mu+a[j] + Z1[,rt!=j]%*%a[rt!=j]+ Z2%*%d+Z3%*%aa+Z4%*%ad+Z5%*%da+Z6%*%dd
m2=mu+d[j] +Z1%*%a+ Z2[,rt!=j]%*%d[rt!=j]+ Z3%*%aa+Z4%*%ad+Z5%*%da+Z6%*%dd
m3=mu-a[j] + Z1[,rt!=j]%*%a[rt!=j]+ Z2%*%d +Z3%*%aa+Z4%*%ad+Z5%*%da+Z6%*%dd


for(i in 1:n)
{
  
  if (x1[i,1]==1 & x1[i,2]==1) {we=sum(mark[1,])
                                
                                P[i,1]=mark[1,1]*dnorm(y[i],m1[i],sqrt(var))/we
                                P[i,2]=mark[1,2]*dnorm(y[i],m2[i],sqrt(var))/we
                                P[i,3]=mark[1,3]*dnorm(y[i],m3[i],sqrt(var))/we
  }
  
  if (x1[i,1]==1 & x1[i,2]==0) {we=sum(mark[2,])
                                
                                P[i,1]=mark[2,1]*dnorm(y[i],m1[i],sqrt(var))/we
                                P[i,2]=mark[2,2]*dnorm(y[i],m2[i],sqrt(var))/we
                                P[i,3]=mark[2,3]*dnorm(y[i],m3[i],sqrt(var))/we
  }
  
  if (x1[i,1]==1 & x1[i,2]==-1) {we=sum(mark[3,])
                                 
                                 P[i,1]=mark[3,1]*dnorm(y[i],m1[i],sqrt(var))/we
                                 P[i,2]=mark[3,2]*dnorm(y[i],m2[i],sqrt(var))/we
                                 P[i,3]=mark[3,3]*dnorm(y[i],m3[i],sqrt(var))/we
  }
  
  if (x1[i,1]==0 & x1[i,2]==1) {we=sum(mark[4,])
                                
                                P[i,1]=mark[4,1]*dnorm(y[i],m1[i],sqrt(var))/we
                                P[i,2]=mark[4,2]*dnorm(y[i],m2[i],sqrt(var))/we
                                P[i,3]=mark[4,3]*dnorm(y[i],m3[i],sqrt(var))/we
  }
  
  if (x1[i,1]==0 & x1[i,2]==0) {we=sum(mark[5,])
                                
                                P[i,1]=mark[5,1]*dnorm(y[i],m1[i],sqrt(var))/we
                                P[i,2]=mark[5,2]*dnorm(y[i],m2[i],sqrt(var))/we
                                P[i,3]=mark[5,3]*dnorm(y[i],m3[i],sqrt(var))/we
  }
  
  
  if (x1[i,1]==0 & x1[i,2]==-1) {we=sum(mark[6,])
                                 
                                 P[i,1]=mark[6,1]*dnorm(y[i],m1[i],sqrt(var))/we
                                 
                                 
                                 
                                 
                                 
                                 
                                 P[i,2]=mark[6,2]*dnorm(y[i],m2[i],sqrt(var))/we
                                 P[i,3]=mark[6,3]*dnorm(y[i],m3[i],sqrt(var))/we
  }
  
  if (x1[i,1]==-1 & x1[i,2]==1) {we=sum(mark[7,])
                                 
                                 P[i,1]=mark[7,1]*dnorm(y[i],m1[i],sqrt(var))/we
                                 P[i,2]=mark[7,2]*dnorm(y[i],m2[i],sqrt(var))/we
                                 P[i,3]=mark[7,3]*dnorm(y[i],m3[i],sqrt(var))/we
  }
  
  if (x1[i,1]==-1 & x1[i,2]==0) {we=sum(mark[8,])
                                 
                                 P[i,1]=mark[8,1]*dnorm(y[i],m1[i],sqrt(var))/we
                                 P[i,2]=mark[8,2]*dnorm(y[i],m2[i],sqrt(var))/we
                                 P[i,3]=mark[8,3]*dnorm(y[i],m3[i],sqrt(var))/we
  }
  if (x1[i,1]==-1 & x1[i,2]==-1) {we=sum(mark[9,])
                                  
                                  P[i,1]=mark[9,1]*dnorm(y[i],m1[i],sqrt(var))/we
                                  P[i,2]=mark[9,2]*dnorm(y[i],m2[i],sqrt(var))/we
                                  P[i,3]=mark[9,3]*dnorm(y[i],m3[i],sqrt(var))/we
                                  
                                  
                                  
                                  
                                  
                                  
  }
  
  nu[i,]=P[i,]
  PT=sum(P[i,])
  
  
  
  
  P[i,]=P[i,]/PT              
  
  
  
}


L0=sum( log(rowSums(nu) ))

####################################SAMPLING THE NEW POSITION

r1=0.5*(1-exp(-2*(dist2[j]-Li[j])))
r2=0.5*(1-exp(-2*(Ls[j]-dist2[j])))


mark1=matrix(c(1-r1,r1,r1,1-r1),2,2)
mark1=kronecker(mark1,mark1)


mp1=rbind(cbind( (mark1[1,1] +0.5*mark1[1,2]) ,mark1[1,2], (mark1[1,4] +0.5*mark1[1,2] )),
          cbind( (mark1[2,1]+0.25*(mark1[2,2]+mark1[2,3])),0.5*(mark1[2,2]+mark1[2,3]), (mark1[2,4]) +0.25*(mark1[2,2]+mark1[2,3])) ,
          cbind( (mark1[4,1]+0.5*mark1[4,2]),mark1[4,2], (mark1[4,4]) +0.5*mark1[4,2]) )


mark2=matrix(c(1-r2,r2,r2,1-r2),2,2)
mark2=kronecker(mark2,mark2)

mp2=rbind(cbind( (mark2[1,1] +0.5*mark2[1,2]) ,mark2[1,2], (mark2[1,4] +0.5*mark2[1,2] )),
          cbind( (mark2[2,1]+0.25*(mark2[2,2]+mark2[2,3])),0.5*(mark2[2,2]+mark2[2,3]), (mark2[2,4]) +0.25*(mark2[2,2]+mark2[2,3])) ,
          cbind( (mark2[4,1]+0.5*mark2[4,2]),mark2[4,2], (mark2[4,4]) +0.5*mark2[4,2]) )

mark=(kronecker(mp1,mp2))
mark=t(rbind(mark[1,],mark[5,],mark[9,]))


P1=matrix(0,n,3)
nu1=P1


for(i in 1:n)
{
  
  if (x1[i,1]==1 & x1[i,2]==1) {we=sum(mark[1,])
                                
                                P1[i,1]=mark[1,1]*dnorm(y[i],m1[i],sqrt(var))/we
                                P1[i,2]=mark[1,2]*dnorm(y[i],m2[i],sqrt(var))/we
                                P1[i,3]=mark[1,3]*dnorm(y[i],m3[i],sqrt(var))/we
  }
  
  if (x1[i,1]==1 & x1[i,2]==0) {we=sum(mark[2,])
                                
                                P1[i,1]=mark[2,1]*dnorm(y[i],m1[i],sqrt(var))/we
                                P1[i,2]=mark[2,2]*dnorm(y[i],m2[i],sqrt(var))/we
                                P1[i,3]=mark[2,3]*dnorm(y[i],m3[i],sqrt(var))/we
  }
  
  if (x1[i,1]==1 & x1[i,2]==-1) {we=sum(mark[3,])
                                 
                                 P1[i,1]=mark[3,1]*dnorm(y[i],m1[i],sqrt(var))/we
                                 P1[i,2]=mark[3,2]*dnorm(y[i],m2[i],sqrt(var))/we
                                 P1[i,3]=mark[3,3]*dnorm(y[i],m3[i],sqrt(var))/we
  }
  
  if (x1[i,1]==0 & x1[i,2]==1) {we=sum(mark[4,])
                                
                                P1[i,1]=mark[4,1]*dnorm(y[i],m1[i],sqrt(var))/we
                                P1[i,2]=mark[4,2]*dnorm(y[i],m2[i],sqrt(var))/we
                                P1[i,3]=mark[4,3]*dnorm(y[i],m3[i],sqrt(var))/we
  }
  
  if (x1[i,1]==0 & x1[i,2]==0) {we=sum(mark[5,])
                                
                                P1[i,1]=mark[5,1]*dnorm(y[i],m1[i],sqrt(var))/we
                                P1[i,2]=mark[5,2]*dnorm(y[i],m2[i],sqrt(var))/we
                                P1[i,3]=mark[5,3]*dnorm(y[i],m3[i],sqrt(var))/we
  }
  
  
  if (x1[i,1]==0 & x1[i,2]==-1) {we=sum(mark[6,])
                                 
                                 P1[i,1]=mark[6,1]*dnorm(y[i],m1[i],sqrt(var))/we
                                 
                                 
                                 
                                 
                                 
                                 
                                 P1[i,2]=mark[6,2]*dnorm(y[i],m2[i],sqrt(var))/we
                                 P1[i,3]=mark[6,3]*dnorm(y[i],m3[i],sqrt(var))/we
  }
  
  if (x1[i,1]==-1 & x1[i,2]==1) {we=sum(mark[7,])
                                 
                                 P1[i,1]=mark[7,1]*dnorm(y[i],m1[i],sqrt(var))/we
                                 P1[i,2]=mark[7,2]*dnorm(y[i],m2[i],sqrt(var))/we
                                 P1[i,3]=mark[7,3]*dnorm(y[i],m3[i],sqrt(var))/we
  }
  
  if (x1[i,1]==-1 & x1[i,2]==0) {we=sum(mark[8,])
                                 
                                 P1[i,1]=mark[8,1]*dnorm(y[i],m1[i],sqrt(var))/we
                                 P1[i,2]=mark[8,2]*dnorm(y[i],m2[i],sqrt(var))/we
                                 P1[i,3]=mark[8,3]*dnorm(y[i],m3[i],sqrt(var))/we
  }
  if (x1[i,1]==-1 & x1[i,2]==-1) {we=sum(mark[9,])
                                  
                                  P1[i,1]=mark[9,1]*dnorm(y[i],m1[i],sqrt(var))/we
                                  P1[i,2]=mark[9,2]*dnorm(y[i],m2[i],sqrt(var))/we
                                  P1[i,3]=mark[9,3]*dnorm(y[i],m3[i],sqrt(var))/we
                                  
                                  
                                  
                                  
                                  
                                  
  }
  
  nu1[i,]=P1[i,]
  PT1=sum(P1[i,])
  
  
  
  
  P1[i,]=P1[i,]/PT1              
  
  
  
}

L1=sum(log(rowSums(nu1)))


BF=min(1,exp(L1-L0)) ##METROPOLIS FOR THE NEW POSITION
if(BF=="NaN") BF=0
rest1=runif(1)
if (BF>rest1) {dist[j]=dist2[j]
               nu=nu1
               P=P1
               
               }


for(k in 1:n)
{
  rest2=runif(1)
  if ( (P[k,1]>rest2) & (P[k,1]>P[k,2])  & (P[k,1]>P[k,3]) ) {Z1[k,j]=1 
                                                              Z2[k,j]=-0.5}
  if ( (P[k,2]>rest2) & (P[k,2]>P[k,1])  & (P[k,2]>P[k,3]) ) {Z1[k,j]=0
                                                              Z2[k,j]=0.5
  }
  if ( (P[k,3]>rest2) & (P[k,3]>P[k,1])  & (P[k,3]>P[k,2]) ) {Z1[k,j]=-1
                                                              Z2[k,j]=-0.5}        
}


}


goust=c(length(g1),length(c(g1,g2)),length(c(g1,g2,g3l)),length(c(g1,g2,g3l,g4)),length(c(g1,g2,g3l,g4,g5)),
        length(c(g1,g2,g3l,g4,g5,g6)),length(c(g1,g2,g3l,g4,g6,g7)),length(c(g1,g2,g3l,g4,g6,g7,g8)),length(c(g1,g2,g3l,g4,g6,g7,g8,g9)))

z1=Z1[,-goust]
z2=Z2[,-goust]

a1=a[-goust]
d1=d[-goust]

esp=sample(1:ncol(z1),2) #SAMPLIG THE PAIR OF EPISTATIC COMBINATION
esp=sort(esp)
#########################################ADDING A EPISTASIS IN THE FIRST INTERATION##############################################

if ( (iter==1) | (length(aa)<1) )
{
Z3=as.matrix(z1[,esp[1]]*z1[,esp[2]])
Z4=as.matrix(z1[,esp[1]]*z2[,esp[2]])
Z5=as.matrix(z2[,esp[1]]*z1[,esp[2]])
Z6=as.matrix(z2[,esp[1]]*z2[,esp[2]])
aa=0
ad=0
da=0
dd=0
codep=c(paste(esp[1],"x",esp[2]))
aa=as.matrix(aa)
ad=as.matrix(ad)
da=as.matrix(da)
dd=as.matrix(dd)
LODEP=as.matrix(0)
row.names(aa)=codep
row.names(ad)=codep
row.names(da)=codep
row.names(dd)=codep
vaa=matrix(1,length(aa),1)
vad=matrix(1,length(aa),1)
vda=matrix(1,length(aa),1)
vdd=matrix(01,length(aa),1)
row.names(vaa)=codep
row.names(vad)=codep
row.names(vda)=codep
row.names(vdd)=codep
row.names(LODEP)=codep
}

########################UPDATING A EPISTATIC MATRICES FOR ITER>1 
if ( (iter>1) & (length(aa)>=1) )
{
ref3=c(strsplit(row.names(aa),"x"))
ref3=t(matrix(as.numeric(unlist(ref2)),2,nrow(aa)))

for(epi_l in 1:length(aa))
{
  Z3[,epi_l]=as.matrix(z1[,ref3[epi_l,1]]*z1[,ref3[epi_l,2]])
  Z4[,epi_l]=as.matrix(z1[,ref3[epi_l,1]]*z2[,ref3[epi_l,2]])
  Z5[,epi_l]=as.matrix(z2[,ref3[epi_l,1]]*z1[,ref3[epi_l,2]])
  Z6[,epi_l]=as.matrix(z2[,ref3[epi_l,1]]*z2[,ref3[epi_l,2]]) 
}
}
ref=1:length(a1)
##################################SAMPLING FIXED EFFECTS######

mua=(1/n)*sum(y-z1%*%a1-z2%*%d1 - Z3%*%aa-Z4%*%ad-Z5%*%da-Z6%*%dd)
vmu=(1/n)*var
efix=rnorm(1)*sqrt(vmu)+mua

###############SAMPLING ADDITIVE AND DOMINANCE EFFECTS

for (j in 1:length(a1))
  
{
asam=solve(sum(z1[,j]**2)+var/va[j])*t(z1[,j])%*%(y-c(efix)-z1[,ref!=j]%*%a1[ref!=j]-
                                                    z2%*%d1 - Z3%*%aa-Z4%*%ad-Z5%*%da-Z6%*%dd)
varasm= solve(sum(z1[,j]**2)+var/va[j])*var

ami=rnorm(1)*sqrt(varasm) +asam 
a1[j]=ami ### a1 pois a tem um buraco entre os 2 primeiros grupos de liga��o o mesmo serve para d1
va[j]=(ami^2+1e-15)/rchisq(1,2)

####
dsam=solve(sum(z2[,j]**2)+var/vd[j])*t(z2[,j])%*%(y-c(efix)-z1%*%a1-
                                                    z2[,ref!=j]%*%d1[ref!=j] - Z3%*%aa-Z4%*%ad-Z5%*%da-Z6%*%dd)

vardsm= solve(sum(z2[,j]**2)+var/vd[j])*var

dmi=rnorm(1)*sqrt(vardsm) +dsam
d1[j]=dmi

vd[j]=(dmi^2+1e-15)/rchisq(1,2)

ref2=c(strsplit(row.names(aa),"x"))
ref2=t(matrix(as.numeric(unlist(ref2)),2,nrow(aa)))


LOD[j]=((ami^2/varasm)+(dmi^2/vardsm))/(2*log(10))
epis=(j==ref2[,1])


if (sum(+epis)>=1) {
 
  

for(j2 in 1:sum(+epis)  )
{

  Z32=as.matrix(Z3[,epis])
  Z42=as.matrix(Z4[,epis])
  Z52=as.matrix(Z5[,epis])
  Z62=as.matrix(Z6[,epis])
  vaa2=vaa[epis,]
  vad2=vad[epis,]
  vda2=vda[epis,]
  vdd2=vdd[epis,]
  aa2=aa[epis,]
  ad2=ad[epis,]
  da2=da[epis,]
  dd2=dd[epis,]
  LODEP2=LODEP[epis,]
  ####SAMPLING THE EPISTATIC EFFECTS amostrando a epistasia aditiva*aditiva
  aasam=solve(sum(Z32[,j2]**2)+var/vaa2[j2])*t(Z32[,j2])%*%(y-c(efix)-z1%*%a1-z2%*%d1- 
                                                          as.matrix(Z3[,!epis])%*%aa[!epis]-as.matrix(Z32[,-j2])%*%aa2[-j2]
                                                        -Z4%*%ad-Z5%*%da-Z6%*%dd)

  varaasm= solve(sum(Z32[,j2]**2)+var/vaa2[j2])*var
  
  aami=rnorm(1)*sqrt(varaasm) +aasam 
  
  aa2[j2]=aami
  vaa2[j2]=(aami^2+1e-15)/rchisq(1,0.95)
  
  #####amostrando a epistasia aditiva*dominante
  adsam=solve(sum(Z42[,j2]**2)+var/vad2[j2])*t(Z42[,j2])%*%(y-c(efix)-z1%*%a1-z2%*%d1- 
                                                            as.matrix(Z3[,!epis])%*%aa[!epis] - Z32%*%aa2
                                                            -as.matrix(Z4[,!epis])%*%ad[!epis]-as.matrix(Z42[,-j2])%*%ad2[-j2]
                                                            -Z5%*%da-Z6%*%dd)
  
  varadsm= solve(sum(Z42[,j2]**2)+var/vad2[j2])*var
  
  admi=rnorm(1)*sqrt(varadsm) +adsam 

  ad2[j2]=admi
  vad2[j2]=(admi^2+1e-15)/rchisq(1,0.95)
  #####amostrando a epistasia dominante*aditiva
  
  dasam=solve(sum(Z52[,j2]**2)+var/vda2[j2])*t(Z52[,j2])%*%(y-c(efix)-z1%*%a1-z2%*%d1- 
                                                              as.matrix(Z3[,!epis])%*%aa[!epis] - Z32%*%aa2
                                                            -as.matrix(Z4[,!epis])%*%ad[!epis]-Z42%*%ad2
                                                            -as.matrix(Z5[,!epis])%*%da[!epis]-as.matrix(Z52[,-j2])%*%da2[-j2]-Z6%*%dd)
  
  vardasm= solve(sum(Z52[,j2]**2)+var/vda2[j2])*var
  
  dami=rnorm(1)*sqrt(vardasm) +dasam 
  
  da2[j2]=dami
  vda2[j2]=(dami^2+1e-15)/rchisq(1,0.95)
  ###amostrando epistasia domimante dominante
  
  ddsam=solve(sum(Z62[,j2]**2)+var/vdd2[j2])*t(Z62[,j2])%*%(y-c(efix)-z1%*%a1-z2%*%d1 
                                                             -as.matrix(Z3[,!epis])%*%aa[!epis] - Z32%*%aa2
                                                            -as.matrix(Z4[,!epis])%*%ad[!epis]-Z42%*%ad2
                                                            -as.matrix(Z5[,!epis])%*%da[!epis]-Z52%*%da2
                                                            -as.matrix(Z6[,!epis])%*%dd[!epis]-as.matrix(Z62[,-j2])%*%dd2[-j2])
  varddsm= solve(sum(Z62[,j2]**2)+var/vdd2[j2])*var
  
  ddmi=rnorm(1)*sqrt(varddsm) +ddsam 
  
  dd2[j2]=ddmi
  vdd2[j2]=(ddmi^2+1e-15)/rchisq(1,0.95)
  
 
  LODEP2[j2]=((aami^2/varaasm)+(admi^2/varadsm) + (dami^2/vardasm)+(ddmi^2/varddsm))/(2*log(10)) 
  
}

}
if (sum(+epis)>0){
aa[epis]=aa2
ad[epis]=ad2
da[epis]=da2
dd[epis]=dd2
vaa[epis]=vaa2 
vad[epis]=vad2 
vda[epis]=vda2 
vdd[epis]=vdd2 
LODEP[epis]=LODEP2
rm(aa2,ad2,da2,dd2,vaa2,vad2,vda2,vdd2,LODEP2)}

}

ae=rchisq(1,n)
m_0=c(efix)+z1%*%a1+z2%*%d1+Z3%*%aa+Z4%*%ad+Z5%*%da+Z6%*%dd
VAR1=sum( (y-m_0)^2)/ae


Lfull=-(n/2)*log(VAR1)  -0.5*sum((y-m_0)^2)/VAR1

##################################amostragem com modelo adicionado######
######################################ADDING A NEW EPISTATIC INTERACTION

esp=sample(1:ncol(z1),2)
esp=sort(esp)

rest_1=unique(c(paste(esp[1],"x",esp[2]))==row.names(aa))

if( !rest_1[1]  )
{
  z3=z1[,esp[1]]*z1[,esp[2]]
  z4=z1[,esp[1]]*z2[,esp[2]]
  z5=z2[,esp[1]]*z1[,esp[2]]
  z6=z2[,esp[1]]*z2[,esp[2]]
  aa1=as.matrix(0)
  ad1=as.matrix(0)
  da1=as.matrix(0)
  dd1=as.matrix(0)
  
  codep=c(paste(esp[1],"x",esp[2]))
  row.names(aa1)=codep
  row.names(ad1)=codep
  row.names(da1)=codep
  row.names(dd1)=codep
}
######adicionando aditivo aditivo

aa_a=solve(sum(z3**2+var))*t(z3)%*%(y-c(efix)-z1%*%a1-z2%*%d1- 
                                                                 Z3%*%aa-Z4%*%ad-Z5%*%da-Z6%*%dd)
  
vaa_a=solve(sum(z3**2+var))*var

aa1[1]=rnorm(1)*sqrt(vaa_a) +aa_a
vaa1=(aa1^2+1e-15)/rchisq(1,0.95) 
####################adicionando aditivo dominante

ad_a=solve(sum(z4**2+var))*t(z4)%*%(y-c(efix)-z1%*%a1-z2%*%d1- 
                                          Z3%*%aa-Z4%*%ad-Z5%*%da-Z6%*%dd-z3%*%aa1)

vad_a=solve(sum(z3**2+var))*var

ad1[1]=rnorm(1)*sqrt(vad_a) +ad_a
vad1=(ad1^2+1e-15)/rchisq(1,0.95) 
####################adicionando  dominante aditivo
da_a=solve(sum(z5**2+var))*t(z5)%*%(y-c(efix)-z1%*%a1-z2%*%d1- 
                                          Z3%*%aa-Z4%*%ad-Z5%*%da-Z6%*%dd-z3%*%aa1-z4%*%ad1)

vda_a=solve(sum(z5**2+var))*var

da1[1]=rnorm(1)*sqrt(vda_a) +da_a
vda1=(da1^2+1e-15)/rchisq(1,0.95) 

####################adicionando  dominante dominante
dd_a=solve(sum(z6**2+var))*t(z6)%*%(y-c(efix)-z1%*%a1-z2%*%d1- 
                                          Z3%*%aa-Z4%*%ad-Z5%*%da-Z6%*%dd-z3%*%aa1-z4%*%ad1-z5%*%da1)

vdd_a=solve(sum(z6**2+var))*var

dd1[1]=rnorm(1)*sqrt(vdd_a) +dd_a
vdd1=(dd1^2+1e-15)/rchisq(1,0.95) 


m_1=c(efix)+z1%*%a1+z2%*%d1+Z3%*%aa+Z4%*%ad+Z5%*%da+Z6%*%dd+
  z3%*%aa1+z4%*%ad1+z5%*%da1+z6%*%dd1
VAR2=sum( (y-m_1)^2)/ae


L_plus= -(n/2)*log(VAR2)  -0.5*sum((y-m_1)^2)/VAR2 ###LIKELIHOOD FOR ADDED MODEL


alpha1=exp(L_plus-Lfull+log(lambda/(length(aa)+1))+log(1/(length(aa)+1)))
#HASTING ADJUSTMENT FOR ADDED MODEL


####### se for aceito
if ( min(1,alpha1)>runif(1))

{

aa=rbind(aa,aa1)
ad=rbind(ad,ad1)
da=rbind(da,da1)
dd=rbind(dd,dd1)
vaa=rbind(vaa,vaa1)
vad=rbind(vad,vad1)
vda=rbind(vda,vda1)
vdd=rbind(vdd,vdd1)
Z3=cbind(Z3,z3)
Z4=cbind(Z4,z4)
Z5=cbind(Z5,z5)
Z6=cbind(Z6,z6)
LODEP=rbind(LODEP, ((aa1^2/vaa_a)+(ad1^2/vad_a) + (da1^2/vda_a)+(dd1^2/vdd_a))/(2*log(10)))
Lfull=L_plus
VAR1=VAR2
var=VAR2
} else var=VAR1


###  DELETING A EPISTATIC INTERACTION

if (length(aa)>=1)
  
{
  
  del=sample(seq(1,length(aa),1),1)
    m_2=c(efix)+z1%*%a1+z2%*%d1+as.matrix(Z3[,-del])%*%aa[-del]+as.matrix(Z4[,-del])%*%ad[-del]+as.matrix(Z5[,-del])%*%da[-del]+as.matrix(Z6[,-del])%*%dd[-del]
  VAR3=sum( (y-m_2)^2)/ae
  
  L_red=-(n/2)*log(VAR3)  -0.5*sum((y-m_2)^2)/VAR3
  
  
  alpha2=exp(L_red-Lfull+log(length(aa)/lambda)+log(length(aa)) )
  ####HASTING ADJUSTMENT FOR THE DELETED EPISTASIS
 
    
  if ( min(1,alpha2)>runif(1))
    
  {
    
    aa=as.matrix(aa[-del,])
    ad=as.matrix(ad[-del,])
    da=as.matrix(da[-del,])
    dd=as.matrix(dd[-del,])
    LODEP=as.matrix(LODEP[-del,])
    Z3=as.matrix(Z3[,-del])
    Z4=as.matrix(Z4[,-del])
    Z5=as.matrix(Z5[,-del])
    Z6=as.matrix(Z6[,-del])
    vaa=as.matrix(vaa[-del,])
    vad=as.matrix(vad[-del,])
    vda=as.matrix(vda[-del,])
    vdd=as.matrix(vdd[-del,])
    var=VAR3
    
  } 
  
  
}
 Z1[,-goust]=z1
 Z2[,-goust]=z2
a[-goust]=a1
d[-goust]=d1

if(ncol(Z3)>=1)lambda=rgamma(1,(ncol(Z3)+1),0.5) else lambda=(choose((ncol(Z1)-1),2)*0.01)
##SAMPLING THE NUMBER OF EPISTATIC EFFECTS


vecta=t(a1)
vectd=t(d1)
vectaa=t(aa)
vectad=t(ad)
vectda=t(da)
vectdd=t(dd)
vectLOD=t(LOD)
vectLODEP=t(LODEP)


if ( iter>=(queima +NS) )
{
  
 if ( iter==bu[round((iter-queima)/NS)])
 {
write.table(vectaa,"aa.csv", append=T,sep=";" ,row.names = FALSE, qmethod = "double",fileEncoding="windows-1252")
write.table(vecta,"a.csv", append=T,sep=";" ,row.names = FALSE, col.names = FALSE)
write.table(vectd,"d.csv", append=T,sep=";" ,row.names = FALSE, col.names = FALSE)
write.table(vectad,"ad.csv", append=T,sep=";" ,row.names = FALSE, qmethod = "double",fileEncoding="windows-1252")
write.table(vectda,"da.csv", append=T,sep=";" ,row.names = FALSE, qmethod = "double",fileEncoding="windows-1252")
write.table(vectdd,"dd.csv", append=T,sep=";" ,row.names = FALSE, qmethod = "double",fileEncoding="windows-1252")
write.table(t(dist),"dist.csv", append=T,sep=";" ,row.names = FALSE, col.names = FALSE)
write.table(t(LOD),"LOD.csv", append=T,sep=";" ,row.names = FALSE,col.names = FALSE)
write.table(t(LODEP),"LODEP.csv", append=T,sep=";" ,row.names = FALSE, qmethod = "double",fileEncoding="windows-1252")
}
 }


}
