# Supplementary material for: Bayesian reversible-jump for epistasis analysis in genomic studies
Source: BMC Genomics. 2016 Dec 9;17:1012. doi: 10.1186/s12864-016-3342-6 (PMC5148921; doi:10.1186/s12864-016-3342-6)
Supplement: Additional file 9: — Text S2. SAS code. (PROC QTL) (SAS 64 kb) [file 12864_2016_3342_MOESM9_ESM.sas]

data one ;
input y (m1-m104)($);
cards;
-42.55	B	B	B	B	H	H	H	H	H	H	H	H	H	H	H	H	A	A	B	B	B	B	H	H	H	H	H	H	H	H	H	H	H	H	H	H	H	H	A	A	A	A	A	A	A	A	A	A	H
58.92	H	H	H	H	H	H	H	H	H	H	H	H	H	H	H	H	H	H	A	A	A	A	A	H	H	H	H	B	H	H	A	H	H	H	H	A	A	A	A	A	A	A	A	H	H	H	H	H	H
80.1	B	B	H	H	H	H	H	H	H	H	H	H	H	H	H	B	B	B	H	H	H	H	H	H	H	H	H	A	A	A	A	A	A	A	A	H	H	H	H	H	H	H	H	H	H	B	B	B	H
-5.2	A	A	A	A	A	A	A	A	H	H	H	H	H	H	H	H	H	H	H	H	H	H	H	B	B	B	B	H	H	H	H	H	H	H	H	H	H	H	H	B	B	B	B	B	B	B	B	B	B
45.05	H	H	H	A	A	A	A	A	A	A	A	A	A	A	A	A	A	A	H	H	H	H	B	H	H	H	H	A	A	A	A	H	A	A	A	H	H	H	H	H	B	B	H	H	H	H	H	H	H
59.42	H	H	H	H	H	H	H	H	H	H	H	H	H	H	H	H	H	H	H	H	H	H	H	H	H	H	H	H	H	H	H	H	H	A	A	H	H	H	H	H	H	H	H	H	H	H	H	H	H
28.76	A	H	H	H	H	H	H	H	H	H	H	A	A	H	B	B	B	B	A	A	A	A	A	A	A	A	A	H	H	H	H	H	H	H	H	B	B	B	H	H	H	H	H	H	H	H	H	H	H
94.39	B	B	B	H	H	H	H	H	H	H	H	H	H	H	H	H	H	H	H	H	H	H	H	H	H	H	H	H	H	A	A	H	H	H	H	H	H	H	H	H	H	H	H	H	H	H	H	H	H
-12.17	A	A	A	A	A	A	A	A	A	A	A	A	A	A	A	H	H	H	B	B	B	B	B	B	B	B	B	B	B	B	B	B	B	B	B	H	H	H	H	H	H	H	H	H	H	B	B	B	B
0.04	A	A	H	H	H	H	A	A	H	H	H	A	A	A	A	A	A	A	B	B	B	B	B	H	H	H	H	A	A	A	A	H	H	H	H	B	B	B	B	B	B	B	H	H	H	H	H	H	H
50.38	A	A	A	H	H	H	H	H	H	H	H	H	H	H	H	A	A	A	A	A	A	A	H	H	H	H	H	B	B	B	B	H	H	A	A	B	B	B	B	B	B	B	B	B	B	B	B	B	H
-18.4	H	H	H	A	A	A	A	A	A	A	A	A	A	A	A	B	B	B	H	H	H	H	H	H	H	H	H	H	H	H	H	H	H	H	H	B	B	B	B	B	B	B	H	H	H	H	A	A	H
10.07	H	H	H	H	H	H	H	H	B	B	B	H	H	H	H	H	H	H	B	B	B	B	H	H	H	A	A	H	H	H	H	A	H	H	H	H	H	H	H	H	H	H	H	H	B	B	B	B	H
38.31	H	H	H	H	H	H	B	B	B	B	B	B	B	B	B	H	H	A	H	H	H	H	H	H	H	H	H	A	A	A	A	H	H	H	H	A	A	A	A	A	A	A	A	A	A	A	A	A	A
58.03	H	H	A	A	A	A	A	A	A	A	A	H	H	H	H	A	A	A	A	A	A	A	H	H	H	H	H	A	A	A	A	A	A	H	H	A	A	A	A	A	A	A	A	A	A	A	A	H	H
8.31	A	H	H	H	H	H	H	H	H	H	H	H	H	A	A	A	H	H	H	H	H	H	H	H	H	H	H	A	A	A	A	A	A	A	A	H	A	A	A	A	A	A	A	H	A	A	A	A	H
7.47	H	H	H	H	H	H	H	H	H	H	H	B	B	B	B	H	H	H	A	A	A	A	A	A	A	A	A	H	H	H	H	H	H	H	H	H	H	H	H	H	H	H	H	H	H	H	H	H	B
16.58	H	H	H	H	A	A	A	A	A	A	A	H	H	H	H	A	A	A	H	H	H	H	B	B	B	B	B	A	A	A	A	A	A	A	A	H	B	B	B	B	B	B	B	B	B	B	B	H	H
30.64	H	H	H	H	H	H	A	H	H	H	H	H	H	H	H	A	A	A	H	H	H	H	H	H	B	B	B	A	A	A	A	A	A	A	A	H	H	H	H	H	H	H	H	H	H	H	H	H	H
-4.53	H	H	H	H	H	H	H	H	H	H	H	H	H	H	H	A	A	A	B	B	B	B	B	H	H	H	H	B	B	B	B	B	B	B	B	H	H	H	A	A	H	H	H	H	H	H	H	B	B
48.6	B	B	B	B	B	B	H	H	H	H	H	B	B	B	B	H	H	B	A	A	A	A	H	H	H	H	H	H	H	H	H	H	B	B	B	B	B	B	H	H	H	H	H	H	A	A	A	A	A
30.9	B	B	B	B	B	B	B	B	H	H	H	B	B	B	H	H	H	H	A	A	A	A	H	H	H	H	H	H	H	H	H	H	H	H	H	B	B	B	B	B	B	B	B	B	H	H	H	H	H
-52.41	H	H	B	B	B	B	B	B	B	B	B	H	H	H	H	H	B	B	B	B	B	B	H	A	A	A	A	A	A	A	A	A	A	A	A	H	H	H	H	H	H	H	H	H	H	H	H	H	A
29.18	B	B	B	B	B	B	B	B	B	B	B	B	B	B	H	A	A	A	H	H	H	H	A	H	H	H	H	H	H	H	H	H	H	H	H	H	H	H	H	H	H	H	H	H	H	H	H	B	B
19.64	B	B	B	B	B	B	B	B	B	B	B	B	H	H	H	A	A	A	A	A	A	A	H	H	B	B	B	B	H	H	B	B	B	B	B	H	H	H	A	A	A	A	A	A	A	A	A	A	A
-3.67	B	B	B	B	B	B	B	B	B	B	B	B	B	B	B	H	H	H	A	A	A	A	A	A	A	A	A	A	A	A	A	A	A	A	A	B	B	B	H	H	H	H	H	H	H	H	H	H	H
24.51	H	A	A	A	A	A	A	A	A	A	A	A	A	A	A	A	A	H	A	A	A	A	A	H	H	H	H	B	B	B	B	B	B	B	B	B	B	B	B	B	B	B	B	H	H	H	A	A	A
-9.87	H	H	H	H	H	H	H	H	H	H	H	H	H	H	H	B	B	H	H	H	H	H	H	H	H	H	H	H	H	H	H	H	B	B	B	H	H	H	H	H	H	H	H	H	H	H	H	B	B
42.75	B	B	B	B	B	B	B	B	B	B	B	H	H	B	B	B	B	B	H	H	H	H	H	H	H	H	H	H	H	H	H	H	H	H	H	H	H	H	H	H	H	H	H	H	H	H	H	H	B
41.85	B	B	H	H	H	H	H	H	A	A	A	B	B	B	B	H	H	B	A	A	A	A	A	A	H	H	H	H	H	H	H	H	A	A	A	H	B	B	B	B	B	H	H	H	A	A	A	A	A
-30.43	B	H	H	H	H	H	H	H	H	H	H	H	H	H	H	B	B	B	B	B	B	B	B	B	B	B	B	H	H	H	H	A	H	H	H	B	H	H	A	A	A	A	A	A	A	A	A	A	A
-25.02	A	A	H	H	H	H	H	H	H	H	H	A	A	A	A	A	A	A	A	A	A	A	H	A	H	H	H	B	B	B	B	B	H	H	H	H	H	H	H	H	H	H	H	H	H	H	H	H	H
-3.04	A	A	A	A	A	A	A	A	A	A	A	A	A	A	A	H	H	H	H	H	H	H	H	B	B	B	B	H	H	H	H	H	H	H	H	A	A	A	A	A	H	H	A	H	H	H	H	A	H
-25.41	B	B	B	B	B	B	B	B	H	H	H	B	B	B	B	B	B	B	H	H	H	H	H	A	A	A	A	A	A	A	A	A	A	A	A	H	H	H	H	H	H	H	H	A	A	A	A	A	H
26.8	B	B	B	H	H	H	H	H	H	H	H	A	A	A	A	A	A	A	B	B	B	B	B	B	B	B	B	H	H	H	H	H	H	H	H	A	A	A	A	A	A	A	A	A	A	A	A	H	H
53.55	A	A	A	A	A	A	A	A	A	A	A	H	H	H	H	H	H	H	H	H	H	H	H	H	H	H	H	B	B	B	B	B	B	B	B	B	B	B	B	B	B	B	B	B	B	B	B	H	H
-31.36	B	B	B	B	B	B	H	H	H	H	H	H	H	H	H	H	H	H	B	B	B	B	B	H	A	A	A	H	H	H	H	H	H	H	H	A	A	A	A	A	A	A	A	H	H	H	H	H	H
27.14	A	A	A	A	A	A	A	A	A	A	A	A	A	A	A	H	H	H	A	A	A	A	A	A	A	A	A	H	H	H	H	H	H	H	H	H	H	H	H	H	H	H	H	H	H	H	H	H	H
18.83	H	H	H	H	H	H	H	H	H	H	H	H	H	H	H	A	A	A	B	B	B	B	H	H	H	H	H	H	H	H	H	H	H	H	H	B	B	B	H	H	H	H	H	H	H	H	H	H	H
-30.03	A	A	A	A	A	A	A	A	A	A	A	H	H	H	H	H	H	H	B	B	B	B	A	A	A	H	H	H	H	H	H	H	H	H	H	A	A	A	A	A	A	A	H	H	H	H	H	H	B
17.71	A	A	H	B	B	B	B	B	B	B	B	B	B	B	B	A	A	A	A	A	A	A	H	H	H	H	H	B	B	B	B	H	H	H	H	H	H	H	H	H	H	H	H	H	H	H	H	H	H
68.91	H	H	H	H	H	H	H	H	H	H	H	H	H	H	H	B	B	B	H	H	H	H	B	B	B	B	B	B	B	B	B	B	B	H	H	B	B	B	H	H	H	H	H	H	B	B	B	B	H
-15.42	A	A	A	A	A	A	A	A	A	A	A	A	A	A	A	H	H	H	A	A	A	A	H	H	H	H	H	H	H	H	H	H	H	H	H	A	H	H	H	H	H	H	H	H	H	H	H	H	B
-27.25	B	B	B	B	B	B	B	B	B	B	B	H	H	H	H	H	H	H	B	B	B	B	H	H	H	H	H	A	H	H	H	H	H	H	H	B	B	B	B	B	B	B	H	B	H	H	H	H	H
27.95	B	B	B	B	B	B	B	B	B	B	B	B	B	B	B	A	A	A	H	H	H	H	H	H	H	H	H	H	H	B	B	B	H	H	H	H	H	H	H	H	H	H	B	H	H	H	H	B	B
-108.37	B	B	B	B	B	B	B	B	B	B	H	A	A	A	A	H	H	H	B	B	B	B	B	B	H	H	H	H	H	H	H	H	H	H	H	A	A	A	A	A	A	A	A	A	A	A	H	H	H
-16.53	H	H	H	H	H	H	H	H	A	A	H	H	H	H	H	H	H	B	H	H	H	H	H	H	H	H	H	A	A	A	A	A	A	A	A	B	B	B	B	B	B	B	B	B	B	B	B	B	B
-41.87	H	H	A	A	A	A	A	A	A	A	A	A	A	A	A	A	A	H	H	H	H	H	H	H	H	H	H	H	H	H	H	H	H	H	H	A	A	A	A	A	A	H	H	H	H	H	H	H	H
-43.51	H	H	H	H	H	H	H	H	H	H	H	H	H	H	H	A	A	A	B	B	B	B	A	A	A	A	A	A	A	A	A	A	A	A	A	H	H	H	H	H	H	H	H	H	H	H	H	H	A
76.99	H	H	H	A	A	A	A	A	A	A	A	A	A	A	A	H	H	A	B	B	B	B	B	B	B	B	B	H	H	H	H	H	H	H	H	H	H	H	H	H	H	H	H	H	H	H	H	H	H
1.1	B	B	B	B	B	B	B	B	B	B	B	B	B	B	B	B	B	B	H	H	H	H	H	B	B	B	B	B	B	B	B	B	B	B	B	A	A	A	A	A	A	A	A	A	A	A	A	A	A
35.48	B	B	H	H	H	H	H	H	H	H	H	H	H	H	H	H	H	H	H	H	H	H	H	B	B	B	B	H	H	H	H	A	H	H	H	H	H	H	H	H	H	H	H	H	H	H	H	A	A
-10.62	A	H	A	A	A	A	A	A	A	A	A	A	A	A	A	A	A	A	H	H	H	H	H	H	H	A	A	H	H	H	H	H	H	H	H	H	H	H	H	H	H	H	H	H	H	H	H	H	A
78.51	H	H	H	H	H	H	H	H	H	H	H	H	H	H	H	H	H	H	H	H	H	H	A	A	A	A	A	H	H	H	A	A	A	A	A	H	H	H	H	H	H	H	H	B	B	B	B	B	H
-53.85	H	H	H	H	H	H	H	H	H	H	H	A	A	A	A	H	H	H	A	A	A	A	H	H	H	H	H	H	H	H	H	A	A	A	A	H	H	H	H	H	B	B	B	B	B	B	H	H	H
-35.75	B	B	H	H	H	H	H	H	H	H	H	B	B	B	H	A	H	H	A	A	A	A	A	A	A	A	A	H	H	H	H	B	B	B	B	A	A	A	A	A	A	A	A	A	A	A	H	H	H
6.82	B	B	B	H	H	A	A	H	H	H	H	B	B	B	B	A	A	A	B	B	B	B	B	B	B	B	B	B	B	B	B	B	H	H	H	B	B	B	B	B	B	B	B	B	B	B	B	B	H
75.65	H	H	H	H	H	H	H	H	H	H	H	B	B	B	B	B	B	B	H	H	H	H	H	H	H	H	H	A	A	A	A	A	A	A	A	A	A	A	A	A	A	A	A	H	H	H	H	H	H
0.36	H	H	H	H	H	H	H	H	H	H	H	A	A	A	A	B	B	B	H	H	H	H	H	H	H	H	H	H	H	H	H	A	A	A	A	H	H	H	H	H	H	A	A	A	H	B	B	B	H
33.93	H	H	H	A	A	A	H	B	B	B	B	B	B	B	B	H	H	H	H	H	H	H	H	H	H	H	H	H	A	A	A	A	A	H	H	A	A	A	A	A	A	H	H	H	H	H	H	H	H
-33.46	H	H	A	A	A	A	A	A	A	A	A	H	H	H	H	B	B	B	A	A	A	A	H	B	B	B	B	H	H	H	H	H	H	H	H	H	H	H	H	H	H	H	H	B	B	B	B	B	A
-15.12	H	H	H	B	B	B	B	B	H	H	H	H	H	H	H	H	H	H	B	B	B	B	B	B	B	B	B	H	H	H	H	A	A	A	A	B	B	B	B	B	B	B	B	B	B	B	B	B	B
-3.39	A	A	A	A	A	A	A	A	A	A	A	A	A	A	A	H	H	H	H	H	H	H	H	H	H	H	H	A	A	A	A	A	A	A	A	H	H	H	B	B	B	B	B	B	B	B	B	B	B
1.06	H	H	H	H	H	H	H	H	H	H	A	H	H	H	H	H	H	H	B	B	B	B	B	B	B	B	B	B	B	B	B	H	A	A	A	A	A	A	A	A	A	A	A	A	A	A	A	A	H
-21.63	H	H	H	B	B	B	B	B	B	B	B	B	B	B	B	H	H	H	H	H	H	H	H	H	H	H	H	H	H	H	A	H	H	H	H	H	H	H	H	H	H	H	H	H	H	H	H	H	B
-82.31	H	H	H	H	H	H	H	H	H	H	H	H	H	H	H	H	H	H	B	B	B	B	H	H	H	H	H	H	A	A	A	A	A	A	A	H	H	H	A	A	A	A	A	H	H	H	H	B	B
-25.31	H	H	H	H	H	H	H	H	B	B	B	B	B	B	B	A	A	A	A	A	A	A	A	A	A	A	A	H	H	H	H	H	H	H	H	A	A	A	A	A	A	A	B	B	B	B	B	B	H
68.95	H	A	A	A	A	A	A	A	A	A	A	A	A	A	A	A	A	A	H	H	H	H	A	A	A	A	A	H	H	H	H	H	A	A	A	A	A	A	A	A	A	H	H	B	B	B	B	B	B
-33.27	B	B	B	B	B	B	B	B	B	B	B	H	H	H	H	A	A	A	A	A	A	A	A	A	H	H	H	H	H	H	H	H	H	B	B	B	B	B	B	B	B	B	B	B	B	B	B	B	B
26.26	H	H	H	H	H	H	H	H	H	H	H	H	H	H	H	B	B	B	H	H	H	H	A	A	A	A	A	H	H	H	H	A	A	A	A	B	B	B	B	B	B	B	H	H	H	H	H	H	H
-12.46	B	B	B	B	B	B	B	B	B	B	H	H	H	H	H	A	A	A	A	A	A	A	A	A	A	A	A	H	H	A	A	A	A	A	A	H	H	H	H	H	H	H	H	H	H	H	H	H	B
0.23	A	A	A	A	A	A	A	A	A	A	A	H	H	H	H	H	H	H	H	H	H	H	H	H	H	H	H	H	H	H	B	B	B	B	B	A	A	A	A	A	H	H	H	H	H	H	H	H	H
-111.95	H	H	H	H	H	H	H	H	B	B	B	H	H	H	H	H	H	H	B	B	B	B	H	H	H	H	H	H	A	A	A	H	H	H	H	H	H	H	B	B	B	B	B	B	B	B	B	B	B
7.06	H	H	H	H	H	H	H	H	H	H	H	H	H	H	H	B	B	B	B	B	B	B	B	B	B	B	B	B	B	B	H	H	H	H	H	A	H	H	B	B	B	B	B	H	H	H	H	H	H
34.11	H	H	H	H	H	H	H	H	H	H	H	A	A	A	A	A	H	H	H	H	H	H	H	H	B	B	B	H	H	H	H	H	H	H	H	B	B	B	B	B	B	B	H	B	B	B	B	B	A
19.62	B	B	B	B	B	B	B	B	H	H	H	H	H	H	H	H	H	H	A	A	A	A	A	A	A	A	A	A	A	A	A	A	A	A	A	H	H	H	H	H	H	H	H	H	H	H	H	H	H
9.14	H	B	B	H	H	H	H	H	H	H	H	B	B	B	B	A	A	A	B	B	B	B	B	B	B	B	B	A	A	A	A	A	H	H	H	H	H	H	H	H	H	H	H	B	B	B	B	H	H
76.21	B	B	B	B	B	B	B	B	B	B	B	B	B	B	B	H	H	A	B	B	B	B	B	B	B	B	B	B	B	B	B	B	H	H	H	A	A	A	A	A	A	A	A	A	A	A	A	A	A
11.96	H	B	B	B	B	B	B	B	B	B	B	B	B	B	B	H	H	H	A	A	A	A	A	H	H	H	H	H	H	H	H	H	H	H	H	H	H	H	H	H	B	B	B	B	B	B	B	B	H
50.91	B	B	H	H	H	H	H	H	H	H	H	A	A	A	A	A	A	A	A	A	A	A	H	H	H	H	H	B	B	B	B	B	B	B	B	H	H	H	H	H	H	H	H	H	H	H	H	H	A
23.1	B	B	H	H	H	H	H	H	H	H	H	H	H	H	B	H	H	H	A	A	A	A	A	H	H	H	H	H	H	H	H	H	H	H	H	B	B	B	B	B	B	B	B	B	B	B	B	B	B
-9.98	H	H	A	A	A	A	A	A	A	A	A	H	H	H	H	H	H	H	H	H	H	H	H	A	A	A	A	A	A	A	H	H	H	H	H	H	B	B	B	B	B	B	B	B	B	B	B	B	B
-8.4	A	A	A	A	A	A	A	A	A	A	A	A	H	H	B	B	B	H	A	A	A	A	A	H	H	A	A	A	A	A	A	A	A	A	A	A	A	A	A	A	A	A	A	H	H	H	H	H	A
54.09	H	H	H	H	H	H	H	H	H	H	H	B	B	B	B	H	H	H	A	A	A	A	A	A	A	A	A	A	A	H	H	H	H	H	H	B	H	H	A	A	A	A	A	A	A	A	A	A	H
-1.64	B	B	B	B	B	B	B	B	B	B	B	B	B	B	B	B	B	B	H	H	H	H	H	H	H	H	H	H	H	H	H	H	H	B	B	A	A	A	H	H	H	H	H	H	B	B	B	B	A
14.36	A	A	A	A	A	A	A	H	H	H	H	H	H	H	H	A	A	A	A	A	A	A	A	A	A	A	A	H	H	H	H	H	H	A	A	B	B	B	B	B	B	B	B	B	B	B	B	B	B
41.78	H	A	B	B	B	B	H	H	H	H	H	H	H	H	H	H	H	H	H	H	H	H	H	H	H	H	H	H	H	H	H	H	H	H	H	B	B	B	B	B	B	B	B	B	B	B	H	H	B
58.51	B	B	A	A	A	A	A	A	A	A	A	H	H	H	H	H	H	H	H	H	H	H	H	H	H	H	H	B	B	B	H	B	B	B	B	H	H	H	B	B	B	H	H	H	H	H	H	B	H
85.25	H	H	H	H	H	H	H	H	H	H	H	A	A	A	A	A	A	H	H	H	H	H	H	H	H	H	H	H	H	H	H	H	H	H	H	H	H	H	H	H	H	H	H	H	H	H	H	H	A
45.7	H	H	H	A	A	A	A	H	A	A	A	A	A	H	H	H	H	H	A	A	A	A	H	H	H	H	H	H	H	H	H	H	H	H	H	A	A	A	A	A	A	A	A	A	A	A	A	A	A
57.77	B	B	B	B	B	B	B	B	B	B	B	B	B	B	B	H	H	H	H	H	H	H	H	H	H	H	H	A	A	A	H	H	H	H	H	A	A	A	A	A	A	A	A	A	A	A	A	A	H
61.52	H	H	B	B	B	B	B	B	B	B	B	B	B	B	B	H	H	H	H	H	H	H	H	H	H	H	H	H	H	H	B	B	B	B	B	H	H	H	H	H	H	H	A	A	A	A	A	A	H
-25.86	H	H	A	A	A	A	A	A	A	A	A	A	A	A	A	A	A	A	B	B	B	B	B	H	H	H	H	H	H	H	H	H	H	H	H	A	A	A	A	A	A	A	A	A	A	A	A	H	B
39.9	B	B	B	B	B	B	B	B	B	B	B	H	H	H	H	H	H	H	A	A	A	A	A	H	H	H	H	H	H	H	H	A	A	A	A	B	B	B	B	B	B	B	H	H	H	H	H	H	A
35.68	H	H	H	H	H	H	H	H	H	H	H	H	H	H	H	A	H	H	B	B	B	B	H	H	H	A	A	A	A	A	A	A	A	A	A	H	H	H	H	H	H	H	B	B	B	B	B	B	B
-52.46	H	H	H	H	H	H	H	H	H	H	H	B	B	B	B	H	H	H	A	A	A	A	A	A	A	A	A	A	A	A	A	A	H	H	H	A	H	H	B	B	B	B	B	H	H	H	H	H	B
16.02	A	A	A	A	A	A	A	A	A	A	A	A	A	A	A	A	A	A	A	A	A	A	A	A	A	A	A	B	B	B	B	B	B	B	B	H	H	H	H	H	H	H	H	H	H	H	H	H	B
62.3	B	B	H	H	H	H	H	H	H	H	H	H	H	B	B	H	H	H	H	H	H	H	H	H	B	B	B	B	B	B	B	B	H	H	H	A	A	A	A	A	A	A	A	A	A	H	H	H	H
-8.1	B	B	B	B	B	B	B	B	B	B	B	H	H	H	H	H	H	H	B	B	B	B	H	A	A	A	A	H	H	H	A	H	H	H	H	B	B	B	B	B	B	B	B	B	B	B	B	B	H
36.05	H	H	B	B	B	B	B	B	B	B	B	H	H	H	A	A	A	A	A	A	A	A	A	A	H	H	H	H	H	H	B	B	B	B	H	H	H	H	H	H	H	H	H	H	H	H	H	B	B
58.52	A	A	A	A	A	A	A	A	A	A	A	A	A	A	A	H	H	H	A	A	A	A	A	A	A	A	A	H	H	H	H	H	H	H	H	B	B	B	B	B	B	B	B	H	H	H	H	H	H
49.22	A	A	A	A	A	A	A	A	A	A	A	H	H	H	H	A	A	A	H	H	H	H	H	H	H	H	H	H	H	H	H	H	H	H	H	A	A	A	A	A	A	A	H	H	H	H	H	H	B
6.16	H	H	H	H	H	H	H	H	H	H	H	A	A	A	A	A	A	A	A	A	A	A	A	A	H	H	H	H	H	H	H	H	H	H	H	A	A	A	H	H	H	H	H	H	H	H	H	A	A
28.99	A	A	A	A	A	A	A	A	H	H	H	H	H	H	H	H	H	H	B	B	B	B	B	B	B	B	B	B	H	H	H	H	H	H	H	B	B	B	B	B	B	B	B	B	H	H	H	H	A
6.51	B	B	H	H	H	H	H	H	H	H	H	H	H	H	H	H	H	H	B	B	B	B	B	B	B	B	B	H	H	H	B	B	B	B	B	H	H	H	H	H	H	H	H	H	H	H	H	H	H
-31.06	H	H	H	H	H	H	B	B	B	B	B	B	B	B	B	B	B	B	H	H	H	H	H	B	H	H	H	A	A	A	A	H	H	H	H	H	H	H	H	H	H	H	H	H	H	H	H	H	B
-22.87	B	H	H	H	H	H	H	H	B	B	B	B	B	B	B	H	A	A	H	H	H	H	A	A	H	H	H	H	H	H	H	H	H	H	H	A	B	B	B	B	B	H	H	H	H	H	H	H	A
-34.19	H	H	B	B	B	B	B	B	B	B	B	B	B	B	B	B	B	B	A	A	A	A	A	H	H	H	H	H	H	H	H	H	H	H	H	B	B	B	B	B	B	B	B	B	B	B	B	B	H
-10.09	H	H	H	H	H	H	H	H	H	H	H	H	H	H	H	A	A	A	H	H	H	H	H	H	H	H	H	B	B	B	H	H	H	H	H	H	H	H	H	H	H	H	H	H	H	H	H	H	H
41.33	A	H	H	H	H	H	H	H	A	A	A	H	H	H	H	H	H	H	B	B	B	B	B	B	B	B	B	B	B	B	B	B	B	B	B	B	H	H	H	H	H	H	H	A	A	A	A	A	A
-76.94	H	H	H	H	H	H	H	H	H	H	H	H	H	H	H	B	B	H	B	B	B	B	H	H	H	H	H	H	A	A	A	A	A	A	A	A	A	A	A	A	A	A	A	A	A	A	A	A	A
-29.67	H	B	H	B	B	B	H	H	H	H	H	H	H	H	H	H	H	H	A	A	A	A	B	B	B	B	B	H	H	H	H	H	A	A	A	B	B	B	B	B	B	B	B	B	B	B	B	B	B
-11.9	A	A	A	A	A	A	A	A	A	A	A	A	A	A	H	H	H	H	B	B	B	B	B	H	H	H	H	H	H	H	H	H	H	B	B	B	B	B	B	B	B	H	H	B	B	B	B	B	B
34.17	H	A	A	A	A	A	A	A	A	A	A	A	A	A	A	A	A	A	B	B	B	B	H	H	A	A	A	H	A	A	A	A	A	A	H	A	A	A	A	A	A	A	A	A	A	A	A	A	H
-60.64	B	B	B	B	B	B	B	B	B	B	B	B	B	B	B	A	A	A	B	B	B	B	B	H	H	H	H	A	A	A	A	A	A	A	A	H	H	H	H	H	H	H	H	A	A	A	A	A	A
67.34	H	H	H	H	H	H	H	H	H	H	H	H	H	H	H	A	A	A	A	A	A	A	A	A	A	A	A	H	H	H	H	H	H	H	B	A	A	A	A	A	A	A	A	A	A	A	A	A	A
-76.23	H	H	H	H	H	H	H	H	H	H	H	B	B	B	B	B	B	B	B	B	B	B	H	A	A	A	A	A	A	A	A	A	A	A	A	A	A	A	A	A	A	A	A	A	A	A	A	H	H
-42.11	H	H	H	H	H	H	H	H	H	H	H	H	H	H	H	H	H	H	B	B	B	B	B	H	H	H	H	B	B	B	B	H	H	H	H	H	H	H	H	H	H	H	H	H	H	H	H	A	A
19.13	H	H	H	H	H	H	H	H	H	H	H	H	H	H	H	B	B	B	B	B	B	B	B	B	B	B	B	H	H	H	B	B	B	B	B	H	H	H	H	H	H	H	H	H	H	H	H	H	H
-17.46	B	B	B	B	B	B	B	B	B	B	B	H	H	H	H	A	A	A	H	H	H	H	A	A	A	A	A	A	A	A	A	A	A	H	H	B	H	H	H	H	H	H	H	H	H	H	H	H	H
31.42	B	B	B	H	A	A	A	A	A	A	A	A	A	A	A	A	A	A	A	A	A	A	A	A	H	H	H	H	B	B	B	B	B	B	B	B	B	B	B	B	B	B	B	B	B	B	B	H	A
-76.57	H	H	H	H	H	H	H	H	H	H	H	H	H	H	H	H	H	H	B	B	B	B	B	H	H	H	H	H	H	H	H	H	H	H	H	H	H	H	H	H	H	H	H	H	H	H	H	B	B
64.37	H	H	H	H	H	H	H	H	H	H	H	H	A	A	A	H	H	H	A	A	A	A	A	A	A	A	A	A	A	A	A	A	A	A	H	B	B	B	B	B	B	B	H	H	H	H	H	H	H
4.89	H	H	A	A	A	A	A	A	A	A	A	H	H	H	H	B	B	B	H	H	H	H	A	A	A	A	A	A	A	A	A	H	H	H	H	A	A	A	A	A	A	H	H	H	H	H	H	B	B
11.83	B	B	B	H	H	H	H	H	H	H	H	B	B	B	B	B	B	B	H	H	H	H	H	A	H	H	H	H	H	H	H	H	H	H	H	H	H	H	H	H	H	H	H	H	H	H	H	H	H
-6.35	H	H	H	H	H	H	H	H	H	H	H	H	H	H	H	H	H	H	H	H	H	H	H	H	H	H	H	H	H	H	H	H	H	H	A	B	B	B	B	B	B	B	B	B	B	B	B	B	B
-33.19	H	H	H	H	H	H	H	H	H	H	H	H	H	H	H	H	B	B	H	H	H	H	H	H	H	H	H	H	H	H	H	B	B	B	B	H	H	H	H	H	H	H	H	H	H	H	H	H	H
60.58	A	A	A	A	A	A	A	A	A	A	H	H	H	H	H	H	H	H	A	A	A	A	A	A	A	A	A	A	A	A	A	A	A	A	A	H	H	H	H	H	H	H	H	H	H	H	H	H	H
-45.62	H	H	H	H	H	H	H	H	H	H	A	A	A	A	A	A	A	A	H	H	H	H	H	B	B	B	B	H	B	B	H	A	A	H	H	B	H	H	H	H	H	H	H	H	H	H	H	B	B
-49.91	A	A	A	A	A	A	A	A	A	A	A	A	A	A	A	H	H	H	A	A	A	A	A	A	A	A	A	H	H	H	B	B	B	B	B	H	H	H	H	H	H	H	H	H	H	B	B	B	B
-48.55	H	H	H	H	H	H	H	H	H	H	H	B	B	B	B	H	H	H	H	H	H	H	A	A	A	A	A	A	A	A	A	A	A	A	A	H	H	H	H	H	H	H	H	H	H	H	H	H	B
-13.43	A	A	A	A	A	A	A	A	A	A	A	A	A	A	A	A	A	A	B	B	B	B	B	B	B	B	B	B	B	B	B	B	B	B	B	B	B	B	B	B	B	B	H	H	H	H	H	H	B
48.38	A	H	A	A	A	A	H	H	H	H	H	H	H	H	H	H	H	H	H	H	H	H	H	H	H	H	H	H	H	H	A	A	H	H	H	B	B	B	B	B	B	B	B	B	B	B	B	B	H
21.15	A	A	A	A	A	A	A	A	A	A	A	H	H	H	H	H	H	H	H	H	H	H	H	B	B	B	B	H	H	H	H	H	H	H	H	B	B	B	B	B	B	B	B	B	B	B	H	B	B
-7.24	H	H	H	H	H	H	H	H	H	H	H	H	H	H	H	B	B	B	H	H	H	H	B	B	B	B	B	A	A	A	A	A	A	A	A	H	H	H	H	H	H	H	H	H	H	H	H	H	H
37.12	H	H	B	B	B	B	B	B	H	H	H	H	H	H	H	A	A	A	H	H	H	H	H	H	H	H	H	B	B	B	B	B	B	B	B	H	H	H	H	H	H	H	H	H	H	H	H	H	H
-11.66	B	B	B	B	B	B	B	B	B	B	B	B	B	B	B	B	B	H	A	A	A	A	A	H	H	H	H	H	H	H	H	H	H	H	H	H	H	H	H	H	H	H	H	H	H	H	H	H	H
-9.23	H	H	A	A	A	A	A	A	A	A	A	A	A	A	A	A	A	A	H	H	H	H	A	A	A	A	A	H	H	H	H	H	H	H	H	B	B	B	B	B	B	B	B	B	B	B	B	B	B
-6.58	A	A	A	A	A	A	A	A	A	A	A	A	A	A	A	A	A	A	H	H	H	H	H	H	A	A	A	H	H	H	H	H	H	H	H	H	H	H	B	B	B	B	B	B	B	B	B	B	B
-23.87	H	H	B	B	B	B	B	H	H	H	H	B	B	B	B	H	H	H	H	H	H	H	B	B	B	B	B	B	B	B	B	B	B	B	B	H	B	B	B	B	B	B	B	B	B	B	B	B	H
66.47	H	H	H	H	H	H	H	H	H	H	H	H	H	H	H	B	B	B	H	H	H	H	A	A	H	H	H	B	B	B	B	H	H	H	H	H	H	H	H	H	H	H	H	H	H	H	A	H	H
-43.72	H	H	H	H	H	H	H	H	H	H	B	B	B	B	B	H	H	H	H	H	H	H	A	A	H	H	H	H	H	H	A	A	A	A	A	B	H	H	H	H	H	H	H	H	H	H	H	B	B
20.73	A	H	H	H	H	H	H	H	H	H	H	H	H	H	H	H	H	H	A	A	A	A	A	A	A	A	A	H	B	B	B	B	H	H	H	B	B	B	H	H	H	H	H	H	H	H	H	H	H
-0.01	H	H	H	H	H	H	H	H	H	H	H	H	H	H	B	B	B	B	A	A	A	A	A	H	H	H	H	A	A	A	A	H	H	H	H	A	A	A	H	H	H	A	A	A	A	A	A	A	A
-0.92	H	H	H	H	H	H	H	H	B	B	B	B	B	B	B	B	B	B	H	H	H	H	H	H	H	H	H	H	H	H	H	H	H	H	H	H	H	H	H	H	H	H	H	A	A	A	A	A	A
-25.64	B	B	B	B	B	B	B	B	B	B	B	B	B	B	B	B	B	H	H	H	H	H	H	A	A	A	A	H	A	A	A	A	A	A	A	H	H	H	H	H	H	H	H	H	H	H	H	H	B
109.42	H	A	A	A	A	A	A	A	A	A	A	H	H	A	A	A	A	A	H	H	H	H	H	H	H	H	H	H	A	A	A	A	A	A	A	B	B	B	B	B	B	H	H	H	H	H	H	A	A
14.15	A	A	A	H	H	H	H	H	H	H	H	H	H	H	H	H	H	H	B	B	B	B	B	H	H	H	H	H	H	H	H	H	A	A	A	B	B	B	B	B	B	B	B	B	B	B	B	B	A
-22.41	H	H	H	H	H	H	H	H	H	H	H	B	B	B	B	B	B	B	A	A	A	A	A	H	H	H	H	H	H	H	H	H	B	B	B	H	H	H	H	H	H	H	B	B	B	B	B	B	B
90.12	H	H	H	H	H	H	H	H	A	A	A	H	H	H	H	H	H	H	A	A	A	A	A	A	A	A	A	H	H	H	H	A	A	A	A	H	H	H	H	H	H	H	H	H	H	H	H	H	A
60.61	H	H	B	B	B	B	B	B	B	B	B	H	H	H	H	H	H	H	A	A	A	A	A	A	A	A	A	H	H	H	H	B	B	B	B	H	H	H	H	H	H	H	H	H	H	H	H	H	B
-80.53	A	H	H	H	H	H	H	H	H	H	H	H	H	H	H	H	H	H	B	B	B	B	B	H	H	H	H	H	H	H	H	H	H	H	H	H	H	H	H	H	H	H	H	H	H	H	H	H	H
-27.44	H	B	B	B	B	B	B	B	B	B	B	H	H	H	H	B	B	B	A	A	A	A	A	A	A	A	A	H	B	B	H	H	H	H	H	A	H	H	H	H	H	H	H	H	H	H	H	H	H
19.59	B	H	H	H	H	H	H	H	H	H	H	H	H	H	H	H	H	H	H	H	H	H	H	H	B	B	B	H	H	H	H	H	H	H	H	B	B	B	H	H	H	H	H	H	H	H	H	A	H
-27.06	H	H	B	B	B	B	B	B	B	B	B	B	B	B	B	B	B	B	B	B	B	B	B	B	B	B	B	H	A	A	A	A	A	A	A	H	H	H	H	H	H	H	H	H	H	H	H	H	A
49.4	B	B	B	H	B	H	H	H	H	H	H	H	H	H	H	H	H	H	H	H	H	H	A	A	A	A	A	A	A	A	A	H	H	H	H	H	A	A	A	A	A	A	A	A	A	A	A	A	A
-9.58	H	H	H	B	B	B	B	B	H	H	H	H	H	H	H	B	B	B	H	H	H	H	H	A	A	A	A	A	A	A	A	A	A	A	A	A	A	A	A	A	A	A	A	A	A	A	A	A	A
18.18	H	H	H	H	A	A	A	A	A	A	A	A	A	A	A	H	H	H	A	A	A	A	H	H	H	H	H	H	B	B	B	B	B	B	B	B	B	B	B	B	B	B	B	B	B	B	B	B	B
-0.49	H	H	H	H	B	B	B	B	B	B	B	H	H	H	H	H	H	H	H	H	H	H	A	H	H	H	H	H	H	H	H	H	H	H	H	B	B	B	B	B	B	B	B	B	B	B	B	B	B
30.69	H	H	H	H	H	H	H	H	H	H	H	H	H	H	B	H	H	H	A	A	A	A	H	H	H	H	H	B	B	B	B	B	B	B	B	A	A	A	A	A	A	A	A	H	H	H	H	H	H
-15.45	H	H	H	B	B	B	B	B	B	B	B	B	B	B	B	H	H	H	A	A	A	A	A	A	A	A	A	A	A	A	A	A	A	A	A	A	A	A	A	A	A	A	A	A	A	A	A	A	A
-8.54	B	B	B	H	H	H	H	H	H	H	H	A	A	A	A	H	H	H	B	B	B	B	H	B	B	B	B	H	H	H	H	B	B	B	B	H	B	B	B	B	B	B	B	H	H	H	H	H	A
18.93	A	A	A	A	A	A	A	A	A	A	A	A	A	A	A	H	H	H	B	B	B	B	B	B	B	B	B	H	H	H	H	H	H	H	H	H	H	H	H	H	A	A	A	A	A	A	H	H	H
57.79	H	H	B	B	B	B	B	B	B	B	B	H	H	H	H	H	H	H	A	A	A	A	A	A	A	A	A	A	A	A	A	A	A	H	H	A	A	A	A	A	A	A	A	A	A	A	A	H	H
19.81	H	H	H	H	H	H	H	H	H	H	H	H	H	A	A	A	A	A	H	H	H	H	H	H	H	H	H	H	H	H	H	H	H	H	H	A	A	A	A	A	A	A	A	A	A	A	A	A	H
19.53	H	H	H	H	H	H	H	H	H	H	H	H	H	H	H	H	H	H	A	A	A	A	H	H	H	A	A	A	A	A	A	A	H	H	H	A	B	B	B	B	B	B	H	H	H	H	H	H	A
-31.24	H	H	H	H	H	H	B	B	B	B	B	B	B	B	B	B	B	B	B	B	B	B	B	H	H	H	H	A	A	A	H	H	H	B	B	H	H	H	H	H	H	H	B	B	B	B	B	B	H
-48.03	B	B	B	B	B	B	B	B	B	B	B	H	H	H	H	A	A	A	A	A	A	A	A	A	A	A	A	A	A	A	A	A	H	H	H	B	B	B	B	B	B	B	B	B	B	B	B	B	H
-3.83	B	B	B	B	B	B	H	H	A	A	A	H	H	H	H	B	B	B	B	B	B	B	B	H	H	H	H	H	H	H	A	A	A	A	A	B	B	B	B	B	B	B	B	B	B	B	B	B	A
22.82	H	H	B	H	H	H	H	H	B	B	B	B	B	B	B	B	H	H	H	H	H	H	H	H	H	H	H	A	H	H	H	H	H	H	H	A	A	A	A	A	A	A	A	A	A	A	A	A	H
40.59	H	H	H	B	B	B	B	B	B	B	B	B	B	B	H	A	A	A	H	H	H	H	H	B	B	B	B	H	H	H	H	H	H	H	H	A	A	A	H	H	H	H	H	H	H	A	A	A	A
5.25	H	H	H	A	A	A	H	H	H	H	H	H	H	H	H	H	H	H	B	B	B	B	H	B	B	B	B	H	H	H	A	H	H	B	B	A	H	H	H	H	H	H	H	H	H	H	H	H	B
65.78	A	A	A	A	A	A	A	A	A	A	A	H	H	H	H	H	H	H	H	H	H	H	A	A	A	A	A	A	A	A	A	A	A	A	A	H	H	H	H	H	H	H	H	H	H	H	H	H	H
35.32	H	H	H	H	H	H	H	H	H	H	H	H	H	H	H	H	B	B	B	B	B	B	B	B	B	B	B	B	B	B	B	B	B	B	B	H	H	H	H	H	H	H	H	H	H	H	H	H	H
1.87	B	B	B	B	B	B	B	B	B	B	B	H	H	H	H	A	H	H	A	A	A	A	A	A	A	A	A	H	H	H	A	A	A	A	A	H	H	H	H	H	H	H	H	H	H	H	H	H	H
92.91	A	A	A	A	A	A	A	A	A	A	A	H	B	B	B	B	B	B	H	H	H	H	B	A	A	A	A	A	A	A	A	A	A	A	A	H	H	H	H	H	H	H	H	H	H	H	H	H	H
30.05	H	H	H	H	H	H	H	H	H	H	H	A	A	A	A	A	A	A	H	H	H	H	H	H	H	H	H	H	H	H	H	H	A	A	A	B	B	B	H	H	H	H	H	H	H	H	H	H	H
83.19	H	H	H	H	H	H	H	H	H	H	H	A	A	A	A	A	A	A	H	H	H	H	A	A	A	A	A	A	A	A	A	A	A	A	A	A	A	A	A	A	A	A	A	A	A	A	A	A	A
7.5	H	H	H	H	H	H	H	H	H	H	H	H	H	H	H	A	A	A	H	H	H	H	B	B	B	B	B	B	B	B	B	B	B	B	B	B	B	B	B	B	B	B	B	B	B	B	B	B	B
-61.41	B	B	B	B	B	B	B	B	B	B	B	B	B	B	B	H	H	H	H	H	H	H	H	H	H	A	A	H	A	A	A	H	H	H	B	A	A	A	A	A	A	A	A	A	A	A	H	A	A
64.8	B	B	B	B	B	B	B	H	H	H	H	H	H	H	H	H	H	H	H	H	H	H	H	H	H	H	H	H	H	H	A	A	A	A	H	H	A	A	H	H	H	H	H	A	A	A	A	A	A
-25.21	B	B	B	H	H	H	H	H	H	H	H	A	A	A	A	A	A	A	H	H	H	H	H	H	H	B	B	B	B	B	H	H	H	H	H	A	A	A	H	H	H	H	H	H	H	H	H	H	H
14.58	H	H	H	H	H	H	H	H	H	H	B	B	B	B	B	B	B	B	B	B	B	B	B	B	B	B	B	B	B	B	H	B	B	H	H	B	B	B	B	B	B	B	B	B	B	B	B	H	H
-46.51	H	H	H	H	H	H	H	H	H	H	H	H	H	H	H	B	B	B	B	B	B	B	B	B	B	B	B	B	B	B	B	B	B	B	B	A	A	A	A	A	A	A	A	A	A	A	A	A	B
-14.72	B	B	H	H	B	B	B	B	B	B	B	B	B	B	B	B	B	B	B	B	B	B	B	B	B	B	B	H	H	H	H	H	H	H	H	A	A	A	A	A	A	A	A	H	H	H	H	A	H
0.59	H	H	H	A	A	A	A	A	H	H	H	A	A	A	A	A	A	A	H	H	H	H	H	H	H	H	H	H	H	H	H	H	H	H	H	H	H	H	H	H	H	B	B	B	B	B	B	B	B
-65.84	H	B	B	B	B	B	B	B	B	B	B	H	H	H	H	H	H	H	B	B	B	B	H	H	H	H	H	H	H	H	B	B	B	B	B	A	A	A	A	A	A	A	A	A	A	A	A	A	A
50.36	H	B	B	B	B	B	B	B	B	B	B	B	B	B	B	H	H	H	H	H	H	H	B	H	H	H	H	H	H	H	H	H	H	H	H	H	H	H	H	H	A	A	A	A	A	A	H	H	H
-49.97	H	H	H	B	B	B	B	B	B	B	B	B	B	B	B	B	B	B	B	B	B	B	B	B	B	B	B	H	H	H	H	A	A	A	A	B	B	B	B	B	B	B	B	B	B	B	B	B	B
-26.37	H	H	H	H	B	B	B	B	H	H	H	A	A	A	A	H	H	H	H	H	H	H	B	B	B	H	H	A	A	A	A	A	A	A	A	A	A	A	A	A	A	H	H	H	H	H	H	H	H
20.51	A	A	A	A	A	A	A	A	A	A	A	A	A	A	A	A	A	A	H	H	H	H	H	H	H	H	H	H	H	H	H	H	H	H	H	A	A	A	A	A	A	A	A	A	A	A	A	H	A
-43.85	B	B	B	B	B	B	B	B	B	B	B	B	B	B	B	B	B	B	B	B	B	B	H	H	H	H	H	H	H	H	B	B	H	H	H	B	B	B	B	B	B	B	H	H	H	H	H	H	H
-35.56	B	B	B	B	B	B	B	B	H	H	H	H	H	H	H	B	B	B	H	H	H	H	H	H	H	H	H	H	H	H	H	H	H	H	H	H	H	H	H	H	H	H	H	H	H	H	H	H	H
65.28	A	A	A	A	A	A	A	H	A	A	A	H	H	H	H	A	A	A	H	H	H	H	A	A	A	A	A	A	A	A	A	A	A	A	A	H	H	H	H	H	H	H	H	B	B	B	B	H	B
40.32	H	H	H	H	H	H	H	H	H	H	H	A	A	A	A	A	A	H	A	A	A	A	A	A	A	A	A	H	B	B	B	B	B	B	B	B	B	B	B	B	B	B	B	B	B	B	B	H	H
8.83	H	H	H	H	H	H	H	H	A	A	A	A	A	A	A	A	A	A	B	B	B	B	B	B	B	B	B	H	H	H	H	H	H	H	H	A	A	A	A	A	A	A	A	A	A	A	A	A	H
-11.86	H	H	A	A	H	H	H	H	H	H	H	H	H	H	H	H	H	H	H	H	H	H	B	B	B	B	B	B	H	H	H	H	H	H	H	B	B	B	B	B	B	B	B	B	B	B	B	B	B
13.32	H	H	H	H	H	H	A	H	H	H	H	A	A	A	A	A	A	A	A	A	A	A	A	A	A	A	A	A	A	A	A	A	A	A	A	H	H	H	H	H	H	H	H	H	H	H	H	H	H
-6.73	B	B	B	B	B	B	B	B	B	B	B	H	H	H	H	H	H	H	H	H	H	H	H	B	B	B	B	B	B	B	B	B	B	B	B	B	B	B	B	B	B	B	B	H	H	H	H	H	H
11.51	H	H	A	A	A	A	A	A	A	A	A	A	A	A	A	A	A	A	B	B	B	B	B	H	B	B	B	B	B	B	A	A	H	H	H	H	H	H	H	H	H	H	H	B	B	B	B	B	H
18.32	A	A	A	H	H	H	H	H	H	H	H	H	H	H	H	A	A	A	H	H	H	H	H	H	H	H	H	H	H	H	H	H	H	H	H	B	B	B	B	B	B	B	B	B	B	B	B	B	B
-12.34	H	A	A	A	A	A	A	A	A	A	A	A	A	A	A	H	H	B	B	B	B	B	B	B	B	B	B	H	H	H	H	H	H	H	H	H	H	H	H	H	H	A	H	H	H	B	B	A	A
14.63	H	H	H	H	H	H	H	H	B	B	B	H	B	B	B	B	B	B	A	A	A	A	A	H	H	H	H	B	B	B	B	B	H	H	H	A	A	A	A	A	A	A	A	H	H	H	H	H	A
91.8	A	A	A	H	H	H	H	H	H	H	H	H	H	H	H	B	B	H	H	H	H	H	H	H	H	H	H	A	H	H	H	H	H	H	H	B	H	H	H	H	H	H	H	H	H	H	H	H	H
60.81	H	H	H	H	H	H	H	H	H	H	H	H	H	H	H	A	A	A	H	H	H	H	A	H	H	B	B	B	B	H	A	A	A	A	A	H	H	H	H	H	H	H	H	A	H	H	H	H	H
28.3	A	A	A	A	A	A	A	A	A	A	H	H	H	H	H	B	B	B	B	B	B	B	B	B	B	B	B	H	H	H	H	H	H	H	H	B	B	B	B	B	B	B	B	H	H	H	H	H	H
79.88	H	H	H	H	H	H	H	H	H	H	H	H	H	H	H	B	B	B	H	H	H	H	H	H	H	H	H	H	H	H	H	B	B	B	B	A	A	A	A	A	A	A	A	A	A	A	A	A	H
31.44	A	A	A	A	A	A	H	H	H	H	H	H	H	B	H	H	H	H	A	A	A	A	A	B	B	B	B	B	B	B	H	H	H	H	H	A	A	A	H	H	H	H	H	H	H	H	H	H	A
27.64	A	A	A	A	A	A	A	A	A	A	A	A	A	A	A	H	H	H	A	A	A	A	A	A	A	A	A	B	B	B	B	H	H	H	H	H	H	H	H	H	H	H	H	H	H	H	H	H	H
-74.63	H	H	H	H	H	H	A	A	A	A	A	H	H	H	H	H	H	H	B	B	B	B	A	H	H	A	A	A	A	A	A	A	A	A	A	A	A	A	A	A	A	A	A	H	H	H	H	H	B
44.84	B	B	B	B	B	B	B	B	B	B	B	A	A	A	A	H	H	H	A	A	A	A	A	A	A	A	A	A	A	A	A	A	H	H	H	A	A	A	A	A	A	A	A	A	A	A	A	A	H
-21.45	H	H	H	H	H	H	H	H	H	H	H	A	A	A	A	A	A	A	A	A	A	A	H	A	H	H	H	B	B	B	H	H	H	H	H	B	B	B	B	B	B	B	B	B	B	B	B	B	B
49.41	B	B	B	H	H	H	H	H	H	H	H	H	H	H	H	B	H	A	A	A	A	A	A	A	A	H	H	H	H	H	A	A	A	H	H	H	H	H	H	H	H	H	H	H	H	H	H	H	B
8.48	H	H	H	H	H	H	H	H	H	H	H	H	A	H	H	A	A	A	H	H	H	H	A	H	A	H	H	H	H	H	H	H	H	H	H	H	H	H	H	H	H	H	H	H	H	H	H	H	B
14.85	H	H	H	B	B	B	B	B	B	B	B	H	H	H	H	H	H	H	A	A	A	A	A	H	H	H	H	B	B	B	B	B	B	B	B	A	H	H	A	A	A	A	A	A	A	A	A	A	H
59.82	H	H	H	H	H	H	A	H	H	H	H	H	H	H	H	H	H	H	H	H	H	H	H	H	H	H	H	B	B	B	B	B	B	B	B	H	H	H	H	H	H	H	H	H	H	H	H	H	H
-7.93	H	H	B	B	B	H	H	H	H	H	H	H	H	H	H	B	B	B	B	B	B	B	H	A	A	A	A	A	A	A	A	A	A	A	A	H	H	H	H	H	H	H	H	H	H	H	H	H	H
19.69	A	A	A	A	A	A	A	A	A	A	A	A	A	A	A	H	H	B	A	A	A	A	A	A	H	H	H	H	H	H	H	B	B	B	B	A	H	H	A	A	A	A	A	A	A	A	A	A	H
-49.03	B	B	B	B	B	B	B	B	B	B	B	B	B	B	B	B	B	B	B	B	B	B	B	H	H	H	H	H	H	H	H	H	H	H	H	A	A	A	A	A	A	A	A	A	A	A	A	A	A
87.69	A	A	A	A	A	A	A	A	A	A	A	A	A	A	A	H	H	H	H	H	H	H	A	A	A	A	A	H	H	H	H	B	B	B	B	B	B	B	B	B	B	B	B	H	H	H	H	H	A
28.03	A	A	A	A	A	A	A	A	A	A	A	A	A	A	A	A	A	A	A	A	A	A	H	A	A	A	A	H	H	H	H	H	H	H	H	H	H	H	H	H	B	B	B	B	B	B	B	B	B
-15.52	A	A	A	A	A	A	A	A	A	A	A	A	A	A	A	A	A	A	H	H	H	H	H	H	H	H	H	H	H	H	B	H	H	H	H	H	H	H	H	H	H	H	H	B	B	H	H	A	H
-49.07	H	H	H	H	H	H	H	H	H	H	H	A	A	A	A	H	A	A	A	A	A	A	A	A	A	A	A	A	H	H	H	H	H	H	H	B	B	B	B	B	B	B	B	B	B	B	B	B	B
-34.2	A	H	B	B	B	B	B	B	B	B	H	H	H	H	H	A	A	H	B	B	B	B	B	B	B	B	B	B	H	H	H	H	H	H	H	H	H	H	H	H	H	H	B	B	B	B	B	B	A
-32.26	B	B	B	B	B	B	B	B	B	B	B	B	B	B	B	A	A	A	A	A	A	A	B	B	B	B	B	B	B	B	B	B	B	B	B	B	B	B	B	B	B	B	H	H	A	A	A	H	H
6.88	B	B	B	H	H	H	H	H	H	H	H	H	H	H	H	H	H	H	H	H	H	H	H	H	H	H	H	A	A	A	H	H	H	H	H	H	H	H	H	H	H	H	H	H	H	H	B	B	H
59.8	H	H	H	H	H	H	H	H	H	H	H	H	H	H	H	H	H	H	H	H	H	H	H	H	H	H	H	B	B	B	B	B	B	B	B	H	H	H	H	H	H	H	H	H	H	H	H	H	H
43.58	A	A	A	A	A	A	A	A	A	A	A	A	A	A	A	A	A	A	H	H	H	H	B	B	B	B	B	H	H	H	H	H	H	H	H	B	B	B	B	B	B	B	B	B	B	B	B	H	B
-2.58	A	H	H	H	H	H	H	H	H	H	H	B	B	B	B	B	B	B	B	B	B	B	B	B	B	B	B	B	B	B	B	B	B	B	B	H	H	H	H	H	H	H	H	H	H	H	H	H	H
-8.25	H	H	H	B	H	H	H	H	H	H	H	H	H	H	H	A	H	H	H	H	H	H	H	H	H	H	H	B	B	B	B	B	H	H	H	H	H	H	H	H	H	H	H	H	H	H	H	H	H
43.83	H	H	H	H	H	H	H	H	H	H	H	H	H	H	H	B	B	B	B	B	B	B	H	H	B	B	B	H	A	A	A	H	H	H	H	H	H	H	H	H	H	H	H	H	H	H	H	H	H
46.15	H	H	H	H	H	H	H	H	H	H	H	B	B	B	B	A	A	A	A	A	A	A	A	H	H	H	H	H	H	H	H	H	H	H	H	B	B	B	B	B	B	B	B	B	B	B	B	B	H
55.34	H	B	B	B	B	B	B	B	B	B	B	A	A	A	A	H	H	H	H	H	H	H	B	B	B	B	B	B	B	B	B	B	B	B	B	A	H	H	H	H	H	H	H	H	H	H	H	H	H
28.67	B	B	B	B	H	H	H	H	H	H	H	A	A	A	A	H	H	H	A	A	A	A	A	A	A	A	A	H	H	H	H	H	H	H	H	H	H	H	H	H	H	H	H	H	H	H	H	H	A
-44.77	B	B	B	H	H	H	H	H	H	H	H	H	H	H	H	H	H	B	B	B	B	B	A	A	A	A	A	H	B	B	B	B	B	B	B	H	H	H	A	A	A	A	A	A	A	A	A	A	A
4.02	H	H	A	A	A	A	A	A	A	A	A	H	H	H	H	H	H	H	H	H	H	H	B	B	B	B	B	A	A	A	A	A	A	A	A	H	H	H	H	H	H	H	H	H	H	H	H	H	H
24.8	H	H	H	H	H	H	H	H	H	H	H	A	A	A	A	H	H	B	H	H	H	H	H	B	B	B	B	H	H	H	H	H	H	H	H	H	H	H	H	H	H	H	H	H	H	H	H	H	A
1.89	B	B	B	B	B	B	B	B	B	B	B	A	A	A	A	A	A	A	A	A	A	A	A	A	A	A	A	B	H	H	H	H	H	A	A	H	H	H	H	H	H	H	H	A	H	H	H	H	H
2.5	A	A	A	A	A	A	A	A	H	H	H	B	B	B	B	H	H	H	H	H	H	H	H	H	H	H	H	B	B	B	B	B	B	B	B	H	B	B	B	B	B	H	H	H	H	H	H	H	H
-2.16	H	H	H	H	H	H	H	H	H	H	H	H	H	H	H	H	H	H	H	H	H	H	H	B	B	B	B	H	H	H	H	H	H	H	H	B	B	B	B	B	B	B	H	H	H	H	H	H	H
-43.49	H	H	H	H	H	H	H	H	B	B	B	B	B	B	B	H	H	H	H	H	H	H	H	H	H	H	H	A	A	A	A	A	A	A	A	A	A	A	A	A	A	A	A	A	A	A	A	A	H
9.18	H	H	H	H	H	H	H	H	H	H	H	H	H	H	H	H	H	H	B	B	B	B	H	B	B	B	B	B	B	B	B	B	B	B	B	H	H	H	H	B	B	B	B	B	B	B	B	B	B
37.06	H	H	H	H	H	H	B	B	B	B	B	B	B	B	B	H	B	B	H	H	H	H	H	H	H	H	H	B	B	B	B	B	B	B	B	A	H	H	H	H	H	H	H	H	H	H	H	H	H
-79.05	H	H	H	H	H	H	H	H	H	H	H	H	H	H	H	A	A	A	B	B	B	B	B	H	H	H	H	A	A	A	H	H	H	H	H	H	H	H	H	H	H	H	H	H	H	H	H	H	H
30.76	B	B	B	B	H	H	H	H	H	H	H	B	B	B	B	B	B	B	H	H	H	H	H	H	H	H	H	H	H	H	H	H	H	H	H	H	H	H	H	H	H	H	H	H	H	H	H	H	A
16.41	H	H	H	H	H	H	H	H	B	B	B	B	B	B	B	B	B	B	H	H	H	H	A	A	A	A	A	H	H	H	B	H	H	H	A	B	B	B	B	B	B	B	B	B	B	B	B	H	H
41.05	B	B	B	B	B	B	H	H	H	H	H	H	H	H	H	H	H	H	H	H	H	H	H	H	H	H	H	H	H	H	H	B	B	B	B	A	A	A	A	A	A	A	A	A	A	A	A	A	A
9.26	A	A	H	H	H	H	H	H	A	A	A	H	H	H	H	H	H	H	B	B	B	B	B	H	H	H	H	B	B	B	B	H	H	H	H	H	H	H	H	H	H	H	H	H	H	H	H	H	H
-50.68	B	B	B	B	H	H	H	H	H	H	H	A	A	A	A	H	H	H	A	A	A	A	A	H	H	H	H	B	B	B	H	H	H	H	H	H	H	H	H	H	H	H	H	H	H	H	H	A	H
-4.01	A	A	A	A	A	A	A	A	A	A	A	A	A	A	A	H	H	H	H	H	H	H	A	H	H	H	H	H	H	H	H	H	H	H	H	B	B	B	B	B	B	B	B	B	B	B	B	B	H
-0.57	H	H	H	B	B	B	B	A	A	A	A	H	H	H	H	B	B	B	B	B	B	B	B	B	B	H	H	B	B	B	B	B	B	B	B	H	H	H	H	H	H	H	H	H	H	H	H	H	H
-60.65	A	A	H	H	H	H	H	H	H	H	H	B	B	B	B	H	H	H	B	B	B	B	B	H	H	H	H	A	A	A	A	A	A	A	A	H	H	H	H	H	H	H	H	H	H	H	A	A	A
-9.22	B	B	B	B	B	B	B	B	B	B	H	H	B	B	B	H	H	H	H	H	H	H	A	A	A	A	A	H	H	H	H	H	H	H	H	H	H	H	H	H	H	H	H	H	H	H	H	H	H
61.7	H	H	H	H	H	H	H	H	H	H	H	H	H	H	H	H	H	H	H	H	H	H	H	A	A	A	A	A	A	A	A	A	A	A	H	B	H	H	H	H	H	H	H	H	H	H	H	H	A
-2.84	H	H	H	H	H	H	H	B	H	H	H	H	H	H	H	A	A	A	A	A	A	A	H	H	H	H	H	H	H	H	H	H	H	H	H	H	B	B	B	B	B	B	B	B	B	B	B	B	B
-6.24	H	H	B	B	B	B	B	B	B	B	B	H	H	H	H	A	A	H	B	B	B	B	B	B	B	B	B	H	H	H	A	A	A	A	A	H	H	H	H	H	H	H	H	H	H	A	A	A	H
-17.23	B	B	H	A	A	A	A	A	A	A	A	A	A	A	A	H	H	H	H	H	H	H	H	B	B	B	B	H	H	H	A	H	H	H	B	H	A	A	A	A	H	H	B	B	B	B	H	A	A
5.18	B	B	H	H	H	H	H	H	H	H	H	H	H	H	H	B	B	B	H	H	H	H	A	A	A	A	A	A	A	A	A	H	H	H	H	B	B	B	B	B	B	B	B	B	B	B	B	H	B
-9.46	A	A	H	H	H	H	H	H	H	H	H	A	A	A	A	H	H	H	A	A	A	A	A	A	A	A	A	A	A	A	A	A	A	A	A	H	H	H	A	H	H	H	H	B	B	B	B	B	H
-48.43	H	A	H	H	H	H	H	H	H	H	H	B	B	B	B	B	B	H	H	H	H	H	H	H	H	H	H	H	H	H	H	H	H	H	H	H	H	H	B	B	B	B	B	B	B	B	B	B	B
88.45	A	A	A	A	A	A	A	A	A	A	A	A	A	A	A	A	A	A	B	B	B	B	B	B	B	B	B	B	B	B	B	B	B	B	B	A	H	H	B	B	B	B	B	B	B	B	B	B	H
44.39	H	H	H	H	H	H	H	H	H	H	H	H	H	H	A	H	H	H	H	H	H	H	A	A	A	A	A	H	H	H	H	H	H	H	H	H	A	A	A	A	A	A	A	H	H	H	H	H	H
-49.58	A	A	H	H	H	H	H	H	H	H	H	H	H	H	H	H	H	H	B	B	B	B	H	H	H	H	H	H	H	H	H	B	B	B	H	B	H	H	H	H	H	H	H	H	H	H	H	H	A
14.98	H	H	H	H	B	B	B	B	B	B	B	H	H	H	H	H	H	A	H	H	H	H	H	H	H	H	H	B	B	B	B	B	B	B	H	A	A	A	A	A	A	A	A	A	A	A	A	A	A
21.48	B	B	A	A	A	A	A	A	A	A	A	A	A	A	A	A	A	A	H	H	H	H	H	H	H	H	H	H	H	H	H	H	B	B	B	B	B	B	B	B	B	B	B	B	B	B	B	B	B
-15.47	H	H	H	H	H	H	H	H	H	H	H	B	B	B	B	B	B	H	H	H	H	H	A	A	A	A	A	A	A	A	A	A	A	A	A	B	B	B	B	B	B	B	B	H	H	H	H	H	B
-63.9	B	B	B	B	B	B	B	B	B	B	B	B	B	B	B	B	B	B	B	B	B	B	B	B	H	H	H	A	H	H	H	H	H	H	A	A	A	A	H	H	H	H	H	H	H	H	H	A	A
52.27	B	B	B	B	B	B	B	B	B	B	H	B	B	B	B	B	B	B	H	H	H	H	B	B	B	B	B	B	B	B	B	B	B	B	B	H	H	H	H	H	H	H	H	H	H	H	H	H	H
53.54	H	H	H	H	H	H	H	H	H	H	H	H	H	H	H	A	A	A	H	H	H	H	H	A	A	A	A	A	A	A	A	A	A	A	A	A	A	A	A	A	A	A	A	A	A	A	A	A	A
16.6	H	H	H	H	H	H	H	H	A	A	A	A	A	A	A	H	H	B	H	H	H	H	H	H	H	H	H	H	H	H	H	H	H	H	H	B	B	B	B	B	B	B	B	B	B	B	H	H	H
4.96	B	B	B	B	B	B	B	B	B	B	B	H	H	H	H	H	B	B	A	A	A	A	A	A	A	A	A	H	H	H	H	B	B	B	B	H	H	H	H	H	H	H	H	H	H	H	H	H	H
-3.34	A	H	H	H	H	H	H	H	H	H	H	H	H	H	H	A	A	A	H	H	H	H	A	A	A	A	A	A	A	A	A	B	B	B	B	H	H	H	H	H	H	H	H	H	H	B	B	B	B
18.64	H	H	B	B	B	B	B	B	B	B	B	H	H	H	H	H	H	H	H	H	H	H	H	H	H	H	H	H	H	H	H	H	H	H	H	H	H	H	H	H	H	H	H	H	H	H	H	H	B
58.16	B	B	H	H	A	A	A	A	A	A	A	H	H	H	A	H	H	H	H	H	H	H	H	H	A	A	A	H	A	A	A	A	A	A	A	H	H	H	H	H	H	H	H	B	B	B	B	H	B
41.61	H	H	H	H	H	H	H	H	H	H	H	H	H	H	H	B	B	B	H	H	H	H	H	H	H	H	H	H	H	H	H	H	H	A	A	H	H	H	H	H	H	H	H	H	H	H	H	H	H
-81.41	H	B	B	B	B	B	B	B	B	B	B	B	B	B	B	H	H	H	A	A	A	A	H	B	B	B	B	H	H	H	H	H	H	H	H	B	B	B	H	H	H	H	H	H	H	H	H	H	H
-14.19	H	H	A	A	A	A	A	A	A	A	H	A	A	A	A	H	H	H	B	B	B	B	H	H	H	H	H	H	H	H	B	H	H	B	B	A	A	A	A	A	A	A	A	A	A	A	A	A	A
74.91	H	H	H	H	H	H	H	H	H	H	H	H	H	H	A	H	H	H	A	A	A	A	H	H	H	H	H	A	A	A	A	A	A	A	A	A	A	A	A	A	A	A	A	A	A	A	A	A	A
-122.77	B	B	B	B	B	B	B	B	B	B	B	B	B	B	B	B	B	B	B	B	B	B	B	H	H	H	H	B	B	B	B	B	B	B	H	H	H	H	H	H	H	H	H	B	B	B	B	H	H
24.35	H	H	H	H	H	H	H	H	H	H	H	A	A	H	H	H	H	H	H	H	H	H	H	H	H	H	H	B	B	B	B	B	B	B	B	B	B	B	B	B	B	B	H	H	H	H	H	H	H
14.39	B	B	B	B	B	B	B	B	H	H	H	A	A	A	A	A	H	H	A	A	A	A	A	A	A	A	A	A	A	A	A	A	A	A	A	B	B	B	B	B	B	B	H	H	H	H	H	H	A
43.28	B	B	H	H	A	A	A	A	A	A	A	A	A	A	A	H	H	H	H	H	H	H	H	H	H	H	H	B	H	H	A	A	A	A	A	H	H	H	H	H	H	H	H	H	H	B	B	B	B
-0.61	H	H	H	H	H	B	B	H	H	H	H	H	H	H	H	H	H	H	B	B	B	B	B	H	A	A	A	H	B	B	B	B	B	B	B	B	H	H	H	H	H	H	A	A	A	A	A	A	H
-1.98	A	A	A	A	A	A	A	A	H	H	H	B	B	B	B	B	B	A	A	A	A	A	A	A	A	A	A	H	H	H	H	H	H	H	H	A	A	A	A	A	A	A	A	A	A	A	A	A	H
-11.34	H	H	H	H	H	H	H	H	H	H	H	H	H	H	H	A	A	A	B	B	B	B	B	H	H	H	H	H	H	H	H	H	H	H	H	H	H	H	A	A	A	A	A	A	A	A	A	A	A
2.94	A	A	A	A	A	A	A	A	A	A	A	H	H	H	H	H	H	B	B	B	B	B	B	B	B	B	B	H	A	A	A	A	A	H	H	H	H	H	H	H	H	H	H	H	H	H	H	H	H
-13.08	B	B	B	B	H	H	H	H	H	H	H	B	B	B	B	B	B	B	B	B	B	B	B	H	A	A	A	A	A	A	H	H	H	H	H	H	H	H	H	H	H	H	H	H	H	H	H	H	A
35.18	A	A	A	A	A	A	A	A	A	A	A	A	A	A	A	A	A	A	A	A	A	A	A	H	H	H	H	H	B	B	H	H	H	H	H	H	H	H	A	A	A	A	A	A	A	A	A	A	H
-19.46	A	A	H	H	H	H	H	H	H	H	H	H	H	H	H	A	A	A	B	B	B	B	H	A	A	A	A	H	H	H	H	H	H	H	H	H	H	H	H	H	H	H	H	H	H	H	H	H	A
69.33	H	H	H	H	H	H	H	H	H	H	H	H	H	H	H	H	H	H	A	A	A	A	H	H	H	H	H	H	H	H	H	B	B	B	B	H	H	H	H	H	H	A	A	A	A	A	A	H	H
47.92	A	A	A	A	A	A	A	H	H	H	H	A	A	A	A	B	B	B	A	A	A	A	H	A	A	A	A	H	H	H	A	A	A	A	A	H	H	H	H	H	H	A	H	H	H	H	H	H	H
-13.78	B	B	H	H	H	H	H	B	B	B	B	B	B	B	B	H	H	H	A	A	A	A	A	H	H	H	H	A	H	H	H	H	H	H	H	H	H	H	H	H	H	H	H	B	B	B	B	B	B
5.36	H	H	H	H	H	H	H	H	H	H	H	H	H	H	H	H	H	H	H	H	H	H	H	H	H	H	H	B	B	B	B	B	B	B	B	H	H	H	H	H	A	A	A	A	A	A	A	A	B
-13.95	H	H	H	H	H	H	H	H	A	A	A	A	A	A	A	A	A	A	H	H	H	H	H	H	H	H	H	B	B	B	B	B	B	B	B	H	A	A	A	A	A	A	A	A	A	A	A	A	B
9.04	H	H	H	H	A	A	H	H	A	A	A	A	A	A	A	A	A	A	B	B	B	B	B	B	B	B	B	B	H	H	H	H	H	H	H	H	H	B	B	B	B	B	B	B	B	B	B	B	B
37.23	H	H	H	H	H	H	H	H	H	H	H	H	H	H	H	H	H	H	H	H	H	H	H	B	B	B	B	H	H	H	A	A	H	H	H	A	A	A	A	A	A	A	A	A	A	A	A	A	A
-10.09	H	H	H	H	H	H	H	H	H	H	H	B	B	B	B	B	B	B	H	H	H	H	H	H	H	H	H	H	H	H	H	B	B	B	B	H	H	H	A	A	A	A	A	A	A	A	A	A	H
15.22	H	H	H	H	H	H	H	H	H	H	H	B	B	B	B	H	B	B	H	H	H	H	H	H	H	H	H	H	H	H	H	H	H	H	H	H	H	H	H	H	H	H	H	B	B	B	B	B	B
25.08	H	H	H	H	H	H	H	H	H	H	H	H	H	H	A	A	A	A	A	A	A	A	A	A	A	A	A	A	A	A	A	A	A	A	A	A	A	A	A	A	A	A	A	A	A	A	A	A	H
16.9	H	A	H	H	H	H	H	H	H	H	H	H	H	H	H	H	A	A	H	H	H	H	H	H	H	H	H	B	H	H	H	H	H	H	H	H	H	H	B	B	B	B	B	H	H	H	H	H	A
;RUN;
data two;
input marker $ position chromoso;
cards;
M1	0	1
M2	3.9	1
M3	16.8	1
M4	24.2	1
M5	27.9	1
M6	28.6	1
M7	32.6	1
M8	36.1	1
M9	41.2	1
M10	42.2	1
M11	43	1
M12	67.2	1
M13	68.4	1
M14	71.1	1
M15	73	1
M16	111.9	1
M17	114.7	1
M18	120	1
M19	0	2
M20	4.3	2
M21	16.7	2
M22	23	2
M23	23.2	2
M24	38.7	2
M25	42.5	2
M26	45.2	2
M27	82	2
M28	84.9	2
M29	89.5	2
M30	90.5	2
M31	98.3	2
M32	107.8	2
M33	115.2	2
M34	117.5	2
M35	120	2
M36	0	3
M37	8.5	3
M38	9	3
M39	15.6	3
M40	16.1	3
M41	18.3	3
M42	20.5	3
M43	26	3
M44	33.8	3
M45	35.9	3
M46	38.9	3
M47	41.3	3
M48	53.9	3
M49	85.9	3
M50	93.7	3
M51	95.3	3
M52	97	3
M53	112.5	3
M54	120	3
M55	0	4
M56	2.9	4
M57	16.8	4
M58	32.2	4
M59	37.9	4
M60	46.3	4
M61	73.3	4
M62	75	4
M63	81.9	4
M64	88.5	4
M65	89.6	4
M66	92.8	4
M67	120	4
M68	0	5
M69	22.9	5
M70	36.3	5
M71	39	5
M72	45	5
M73	54.2	5
M74	59.6	5
M75	61.3	5
M76	62	5
M77	90.6	5
M78	100.6	5
M79	110.8	5
M80	111.6	5
M81	115	5
M82	120	5
M83	0	6
M84	7.6	6
M85	21.1	6
M86	30	6
M87	39.5	6
M88	41.8	6
M89	45.4	6
M90	53.2	6
M91	71.2	6
M92	77.3	6
M93	77.4	6
M94	84.1	6
M95	86.7	6
M96	92.4	6
M97	95.5	6
M98	95.6	6
M99	102.2	6
M100	102.5	6
M101	107.5	6
M102	108.3	6
M103	113.9	6
M104	120	6
;
run;
proc qtl data=one map=two out=result2 method='ebayes' interaction ebayesparm={-2, 0};
model y =;
matingtype 'F2';
genotype A1A1='A' A1A2='H' A2A2='B';
estimate 'additive'=1 0 -1 'dominant'=-0.5 1 -0.5;
run;
proc export data=work.Result2
outfile='C:\Users\marciobalestre\SkyDrive\artigo epistasia\xu2.xls'
dbms=excel
replace;
run;
[truncated: 55 more columns]
