# Supplementary material for: Bayesian reversible-jump for epistasis analysis in genomic studies
Source: BMC Genomics. 2016 Dec 9;17:1012. doi: 10.1186/s12864-016-3342-6 (PMC5148921; doi:10.1186/s12864-016-3342-6)
Supplement: Additional file 10: — genomic dataset. (ZIP 9 kb) [file 12864_2016_3342_MOESM10_ESM.zip]

Archive with 2 entries (2 files):
- dist2.txt
- MAPA3.csv
