# Supplementary material for: Bayesian reversible-jump for epistasis analysis in genomic studies
Source: BMC Genomics. 2016 Dec 9;17:1012. doi: 10.1186/s12864-016-3342-6 (PMC5148921; doi:10.1186/s12864-016-3342-6)
Supplement: Additional file 10: — genomic dataset. (ZIP 9 kb) [file 12864_2016_3342_MOESM10_ESM.zip › dist2.txt]

0	54.18	68.24	70.22	71.59	81.39	81.78	101.32	110.67	126.26	131.5	136.12	155.67	165.77	166.36	196.56	203.28	210.01	220.74	264.24	294.95	310.99
0	26.35	29.13	36.95	53.37	70.93	92.68	109.05	116.85	123.37	127.98	139.17	148.5	152.29	159.21	166.16	168.73	188.72	226.45	NaN	NaN	NaN
0	11.37	20.71	32.2	36	58.61	84.45	156.89	158.27	160.85	161.43	176.87	208.15	214.44	237.31	264.62	290.17	291.75	NaN	NaN	NaN	NaN
0	31.19	43.8	44.59	73.37	83.34	99.27	107.7	118.23	142.93	154.6	163.97	168.8	NaN	NaN	NaN	NaN	NaN	NaN	NaN	NaN	NaN
0	18.27	25.4	28.78	42.63	53.7	58.73	75.34	89.62	107.4	111.19	134.98	163.47	NaN	NaN	NaN	NaN	NaN	NaN	NaN	NaN	NaN
0	27.17	34.34	40.21	66.25	72.12	75.51	92.17	102.16	129.49	136.41	NaN	NaN	NaN	NaN	NaN	NaN	NaN	NaN	NaN	NaN	NaN
0	21.13	35.92	53.68	98.46	100.84	167.39	NaN	NaN	NaN	NaN	NaN	NaN	NaN	NaN	NaN	NaN	NaN	NaN	NaN	NaN	NaN
0	12.83	26.48	28.86	45.02	58.82	74.8	97.32	102.97	119.03	NaN	NaN	NaN	NaN	NaN	NaN	NaN	NaN	NaN	NaN	NaN	NaN
0	4.82	7.8	13.25	15.22	39.64	48.74	52.12	54.29	65.15	74.03	79.06	115.58	127.21	129.32	NaN	NaN	NaN	NaN	NaN	NaN	NaN
0	25.85	30.06	31.24	42.43	60.44	78.55	91.28	96.34	103.52	NaN	NaN	NaN	NaN	NaN	NaN	NaN	NaN	NaN	NaN	NaN	NaN
