# Supplementary material for: Bayesian reversible-jump for epistasis analysis in genomic studies
Source: BMC Genomics. 2016 Dec 9;17:1012. doi: 10.1186/s12864-016-3342-6 (PMC5148921; doi:10.1186/s12864-016-3342-6)
Supplement: Additional file 10: — genomic dataset. (ZIP 9 kb) [file 12864_2016_3342_MOESM10_ESM.zip › MAPA3.csv]

2.701428571	1	0	0	-1	-1	-1	-1	-1	0	-1	-1	0	0	0	0	0	0	0	0	-1	1	1	1	-1	-1	-1	-1	-1	-1	-1	-1	-1	-1	0	0	0	0	0	0	-1	-1	0	0	1	1	1	1	0	1
3.345714286	0	0	0	0	0	0	0	0	0	0	0	0	0	0	0	0	0	0	0	0	0	0	0	0	0	1	0	0	0	1	1	1	1	1	1	1	1	1	1	-1	1	1	1	0	0	0	0	1	0
3.361428571	0	0	0	0	0	0	0	0	0	0	0	0	0	0	0	-1	-1	0	0	-1	1	1	0	0	0	0	0	0	0	0	0	0	0	0	-1	-1	0	-1	-1	0	-1	1	0	0	0	0	0	0	-1
2.555714286	0	-1	0	1	1	1	1	0	0	1	0	0	0	0	0	0	0	1	1	0	0	0	1	0	0	0	0	0	-1	-1	0	1	1	0	0	0	0	0	0	-1	1	0	0	0	1	1	1	0	0
3.53	1	1	0	0	0	-1	-1	-1	-1	-1	-1	-1	-1	-1	-1	-1	-1	0	0	0	1	1	-1	-1	-1	-1	-1	0	0	0	0	-1	1	-1	-1	-1	-1	-1	-1	0	-1	0	0	0	0	0	0	0	0
2.448571429	1	1	1	1	1	0	0	0	0	0	0	0	0	0	0	-1	-1	0	0	-1	1	0	1	0	0	0	0	0	0	0	0	0	1	-1	-1	-1	1	0	-1	0	-1	0	0	0	0	0	0	-1	0
1.635714286	-1	-1	0	0	0	0	0	0	0	0	0	0	-1	-1	-1	1	1	1	1	0	-1	-1	0	1	1	1	1	1	1	1	1	1	1	1	1	1	-1	1	1	-1	0	-1	0	-1	0	0	0	0	-1
2.487142857	0	0	0	0	0	-1	-1	-1	-1	-1	-1	-1	-1	-1	-1	-1	0	0	0	-1	1	1	1	0	0	0	0	0	0	0	0	0	0	0	0	0	0	0	0	0	0	-1	-1	-1	-1	-1	-1	1	1
3.984285714	-1	-1	1	1	1	1	1	1	0	1	1	1	0	0	0	1	0	0	0	0	0	0	1	1	1	1	1	0	0	-1	0	0	0	0	0	0	0	0	0	0	0	0	-1	0	0	0	1	1	1
2.515714286	0	0	0	0	0	0	0	0	0	0	0	0	0	0	0	0	0	0	0	0	0	0	-1	0	1	1	1	0	0	0	0	0	0	0	0	0	0	-1	-1	1	-1	1	0	0	0	0	0	-1	0
2.275714286	1	0	0	0	0	0	0	0	0	0	0	0	0	0	0	1	1	1	1	-1	1	1	1	1	1	1	1	1	0	0	0	0	0	0	0	0	0	0	0	-1	0	1	1	1	1	1	1	0	0
3.13	1	0	0	0	0	-1	-1	-1	-1	-1	-1	-1	-1	-1	-1	1	1	1	1	1	0	0	-1	0	0	0	0	0	1	1	1	1	1	1	1	1	1	1	1	0	0	0	1	0	0	0	0	1	0
2.94	0	0	0	0	0	0	0	0	0	0	0	0	0	0	0	1	1	-1	0	0	0	-1	0	-1	-1	-1	-1	0	1	1	1	1	1	1	1	1	1	1	1	0	0	0	0	0	0	0	1	0	0
2.027142857	0	-1	0	0	0	0	0	-1	-1	0	-1	-1	-1	-1	-1	0	0	0	0	-1	-1	-1	0	0	0	0	0	0	1	1	1	1	1	1	1	0	1	0	0	-1	0	0	-1	-1	-1	-1	0	0	1
3.007142857	1	1	1	1	1	1	1	1	1	1	1	1	1	1	1	1	1	1	1	1	1	0	1	1	1	1	1	1	0	0	0	0	-1	-1	0	0	0	0	0	0	0	-1	-1	-1	-1	-1	1	1	1
2.18	0	1	1	1	1	1	1	0	0	0	0	0	1	1	1	1	0	0	0	0	0	1	0	0	0	0	0	0	0	0	1	1	1	1	1	1	1	1	1	1	0	-1	-1	-1	-1	-1	0	-1	0
3.535714286	0	0	0	0	0	0	0	0	-1	0	-1	-1	-1	-1	-1	0	0	0	0	0	0	0	0	-1	-1	-1	-1	-1	-1	-1	-1	-1	-1	-1	-1	-1	0	-1	-1	0	-1	0	0	0	0	0	0	0	0
2.615714286	0	0	1	0	0	0	0	0	0	0	0	0	0	0	0	0	-1	-1	-1	0	1	1	0	-1	-1	-1	-1	-1	0	0	0	0	0	0	0	0	0	-1	0	0	1	0	0	-1	1	1	0	-1	0
3.815714286	-1	0	0	1	1	1	1	0	0	0	0	0	0	1	1	1	1	1	0	-1	1	0	0	0	0	0	0	0	1	1	0	0	0	-1	-1	-1	-1	0	-1	0	-1	-1	-1	0	0	0	-1	0	-1
3.434285714	0	-1	-1	-1	-1	0	0	0	0	0	0	0	0	0	0	0	0	0	0	1	1	1	0	1	1	1	1	0	0	-1	-1	-1	-1	-1	0	-1	0	-1	-1	1	-1	0	0	0	0	0	0	0	0
1.498571429	-1	1	1	1	1	-1	1	1	1	1	1	1	1	0	0	0	0	-1	-1	1	1	1	0	1	1	1	1	1	0	0	0	0	0	0	0	0	0	0	0	0	0	0	1	1	1	0	1	-1	0
2.681428571	0	-1	-1	-1	-1	-1	-1	-1	-1	-1	-1	-1	-1	-1	-1	0	0	0	-1	0	-1	0	0	1	1	1	1	1	0	0	0	0	0	0	0	0	0	0	0	1	-1	0	0	0	0	0	0	0	0
3.047142857	-1	-1	-1	-1	-1	-1	-1	0	0	0	0	-1	0	0	0	0	1	1	0	0	-1	-1	-1	1	1	1	1	1	1	0	0	0	0	0	0	1	0	0	0	1	0	1	1	1	1	1	1	1	1
2.445714286	0	-1	-1	-1	-1	-1	-1	-1	-1	-1	-1	-1	-1	-1	-1	-1	0	0	0	0	0	1	1	-1	-1	-1	0	0	0	0	0	0	0	1	1	1	0	1	1	0	-1	0	0	0	0	0	-1	0	0
3.177142857	1	0	0	0	0	0	0	1	1	1	1	1	1	1	1	0	0	0	1	0	1	0	0	0	0	0	0	1	0	0	0	0	0	0	0	0	0	0	0	0	0	1	1	1	1	1	1	0	0
2.451428571	0	-1	-1	-1	-1	0	0	0	0	0	0	0	0	0	0	-1	-1	-1	0	0	1	1	1	-1	-1	-1	-1	-1	0	0	1	1	1	1	1	1	1	1	1	0	1	-1	-1	-1	-1	-1	-1	0	0
1.92	0	-1	-1	-1	-1	-1	-1	0	0	0	0	0	0	0	0	0	0	0	0	0	-1	-1	0	1	1	1	1	1	1	1	1	1	1	1	1	1	1	1	1	0	1	1	1	1	1	1	1	1	1
2.364285714	0	-1	-1	-1	-1	-1	-1	0	0	0	0	0	0	0	0	0	0	0	0	0	0	1	1	0	0	0	-1	-1	-1	0	0	0	0	0	-1	-1	0	-1	-1	-1	0	0	0	0	0	0	0	1	1
3.795714286	-1	0	-1	-1	-1	-1	-1	-1	0	-1	-1	0	0	0	0	0	1	1	1	-1	1	0	0	0	0	0	0	0	-1	0	0	0	0	0	0	0	0	1	1	0	0	1	1	0	0	0	0	-1	0
2.495714286	0	-1	-1	-1	-1	-1	-1	-1	-1	-1	-1	-1	-1	-1	-1	1	1	1	1	0	-1	-1	-1	0	0	0	0	0	0	0	0	0	0	0	0	0	0	0	0	1	-1	1	1	1	1	1	0	-1	-1
2.175714286	0	1	1	1	1	0	0	-1	-1	-1	-1	-1	0	0	0	0	0	0	0	1	0	0	0	0	0	0	0	0	1	1	1	1	1	1	1	1	1	1	1	0	0	0	1	1	1	1	1	0	1
3.082857143	-1	0	0	0	0	0	0	0	0	0	0	0	0	0	0	0	0	0	1	1	0	1	-1	0	0	0	1	1	1	0	0	0	0	0	0	0	0	0	0	0	0	1	1	1	1	1	0	0	0
2.482857143	-1	0	0	0	0	0	0	0	-1	0	0	0	-1	-1	-1	0	0	0	0	1	0	0	-1	0	0	0	0	0	-1	-1	-1	-1	-1	-1	-1	-1	-1	-1	-1	0	-1	-1	-1	0	0	0	0	-1	1
3.332857143	-1	0	0	0	0	1	1	1	0	1	0	0	0	0	0	0	0	0	0	1	-1	-1	0	0	0	0	-1	-1	0	0	-1	-1	-1	-1	-1	-1	-1	-1	-1	0	-1	0	0	0	0	0	0	1	0
4.015714286	0	0	0	0	0	0	0	0	0	0	0	0	0	1	1	0	0	0	0	0	0	-1	-1	0	0	0	0	0	0	0	0	0	0	0	0	0	0	0	0	0	0	-1	0	0	0	0	0	0	-1
2.625714286	0	1	1	1	1	1	1	0	-1	0	-1	-1	-1	-1	-1	-1	-1	-1	-1	0	0	1	0	-1	-1	-1	-1	-1	-1	-1	-1	-1	-1	-1	-1	-1	-1	-1	-1	0	-1	0	0	0	0	0	-1	0	0
3.408571429	0	1	1	1	1	1	1	1	1	1	1	1	1	1	1	0	0	-1	0	-1	1	1	0	-1	-1	-1	-1	0	0	0	0	0	0	0	0	0	0	0	0	1	0	0	0	0	0	0	0	1	-1
2.434285714	-1	0	0	0	0	0	0	0	0	0	0	0	0	0	0	1	1	1	1	-1	1	0	0	-1	-1	-1	-1	-1	-1	-1	-1	0	0	0	0	0	0	0	0	0	0	-1	-1	-1	-1	-1	-1	-1	0
3.197142857	-1	0	-1	-1	-1	-1	-1	-1	0	-1	0	0	0	0	0	0	0	0	1	-1	1	1	0	1	1	1	1	1	0	0	0	0	0	0	0	0	0	0	0	1	0	1	1	1	1	1	1	-1	1
2.597142857	0	-1	-1	-1	-1	-1	-1	-1	0	-1	-1	0	0	0	0	0	0	0	0	0	0	0	0	0	0	0	1	1	1	1	1	1	1	1	1	1	0	1	1	0	0	0	1	1	1	1	0	1	-1
2.442857143	-1	-1	-1	-1	-1	-1	-1	-1	-1	-1	-1	-1	-1	-1	-1	1	1	1	1	1	1	0	1	0	0	0	0	1	1	1	1	1	0	0	0	0	0	0	0	-1	0	1	1	1	1	1	1	-1	0
2.05	1	0	0	0	0	0	0	-1	0	-1	-1	0	0	0	0	0	1	1	1	0	0	-1	0	0	0	0	0	1	0	0	0	0	0	0	0	0	0	0	0	0	-1	-1	0	0	0	0	0	1	0
1.931428571	0	0	0	0	0	0	0	0	0	0	0	0	0	-1	-1	-1	-1	-1	-1	0	0	0	0	1	1	1	1	1	1	1	1	1	1	1	-1	-1	-1	0	-1	0	-1	0	0	0	1	1	1	1	-1
3.422857143	0	0	0	0	0	0	0	0	-1	0	-1	-1	1	-1	-1	-1	-1	-1	-1	1	-1	-1	-1	0	0	0	0	0	0	-1	-1	-1	-1	0	-1	-1	-1	0	-1	0	-1	1	1	1	1	1	1	1	0
3.245714286	-1	0	0	0	0	0	0	0	0	0	0	0	0	0	0	-1	-1	-1	0	1	-1	1	0	1	1	1	0	0	-1	-1	-1	-1	-1	-1	-1	-1	-1	0	-1	1	-1	-1	-1	0	0	0	-1	0	-1
2.315714286	1	1	1	1	1	0	0	-1	-1	-1	-1	-1	-1	-1	-1	-1	0	0	0	-1	0	0	-1	0	0	0	1	1	1	1	1	0	0	0	0	0	0	0	0	-1	0	0	0	0	0	0	-1	0	-1
2.551428571	-1	0	0	0	0	0	0	-1	-1	-1	-1	-1	-1	-1	-1	0	0	0	0	0	0	0	-1	1	1	0	1	1	1	1	1	0	0	0	0	0	0	0	0	0	0	-1	0	0	0	0	0	0	0
2.855714286	1	1	0	0	0	0	0	0	0	0	0	0	0	0	0	0	0	0	1	0	1	0	1	0	0	0	0	0	0	-1	-1	-1	-1	-1	0	0	0	0	0	1	0	0	0	0	0	0	0	0	-1
2.585714286	1	1	0	0	0	0	0	0	0	0	0	0	0	0	0	0	0	0	0	0	0	0	-1	0	0	0	1	1	1	1	1	0	0	0	0	0	0	0	0	1	-1	1	1	1	1	1	1	1	-1
3.344285714	0	0	-1	-1	-1	-1	-1	0	0	0	0	0	-1	-1	-1	-1	-1	-1	-1	1	0	-1	0	0	0	1	0	1	0	0	-1	-1	-1	-1	-1	-1	-1	-1	-1	0	-1	1	1	1	0	0	0	0	0
2.487142857	1	0	-1	-1	-1	-1	-1	0	0	0	0	0	0	0	0	-1	-1	-1	0	0	0	1	-1	-1	-1	1	-1	-1	0	0	0	0	0	0	0	0	0	0	0	1	-1	0	0	0	0	0	0	-1	0
2.401428571	-1	1	1	1	1	1	1	1	1	1	1	1	1	1	1	0	0	1	1	-1	1	1	0	1	1	-1	1	0	0	-1	-1	-1	-1	-1	0	0	0	0	0	-1	1	0	0	0	-1	-1	0	0	0
2.25	-1	0	0	0	0	0	0	0	1	0	1	1	1	1	1	1	1	1	1	-1	1	0	1	1	1	0	1	1	-1	-1	-1	-1	-1	-1	-1	-1	0	-1	-1	0	-1	0	0	0	0	0	0	0	0
3.311428571	1	0	0	0	0	-1	-1	-1	0	-1	0	0	0	0	0	0	0	0	0	-1	-1	0	0	1	1	1	1	1	0	0	0	0	0	-1	-1	-1	-1	-1	-1	-1	-1	0	0	1	1	1	0	0	-1
2.691428571	0	-1	-1	-1	-1	-1	-1	0	0	0	0	0	0	0	0	0	0	0	0	0	0	0	0	-1	0	0	0	0	0	1	1	1	1	1	1	1	1	1	1	0	0	0	-1	-1	0	0	0	0	0
2.588571429	0	-1	1	1	1	1	1	1	0	1	1	0	0	-1	-1	-1	-1	-1	-1	-1	1	1	1	1	1	-1	1	1	0	-1	-1	-1	-1	-1	-1	-1	0	0	-1	0	0	1	1	1	1	1	1	1	0
2.852857143	0	-1	0	0	0	0	0	0	0	0	0	0	0	0	0	0	0	0	0	1	1	1	-1	-1	-1	0	-1	0	0	0	0	0	0	0	0	0	0	0	0	1	0	1	1	1	1	1	1	1	0
3.271428571	0	1	1	1	1	1	1	0	-1	1	0	-1	0	1	1	1	1	1	1	0	0	0	0	1	1	-1	1	0	-1	0	0	0	0	0	0	0	0	0	0	0	0	0	1	1	1	1	0	1	-1
2.991428571	-1	0	1	1	1	1	1	1	1	1	1	1	1	1	1	0	0	0	0	0	-1	0	0	1	1	-1	1	1	1	0	0	0	0	0	0	-1	0	-1	-1	0	-1	0	0	0	0	0	-1	-1	0
2.818571429	-1	0	0	0	0	0	0	0	0	0	0	0	0	0	0	0	0	0	0	1	1	1	0	0	0	0	0	0	0	-1	-1	-1	-1	-1	-1	-1	-1	-1	-1	1	0	0	0	0	0	0	0	0	1
2.16	-1	0	0	0	0	-1	-1	0	0	0	0	0	1	1	1	1	1	1	1	0	0	0	0	0	0	1	0	0	0	0	0	0	0	0	0	-1	0	-1	-1	1	-1	-1	-1	0	0	0	0	0	0
2.551428571	1	0	0	0	0	0	0	0	0	0	0	0	1	0	0	0	0	0	0	-1	-1	0	0	0	0	0	0	0	0	0	0	0	0	0	0	0	0	0	0	0	-1	-1	-1	-1	-1	-1	0	0	1
3.481428571	0	1	1	1	1	1	1	1	1	1	1	1	1	1	1	0	0	0	0	0	-1	-1	0	-1	-1	-1	0	1	1	0	-1	-1	-1	-1	-1	-1	-1	-1	-1	1	0	0	0	0	0	0	0	0	0
3.104285714	0	1	0	0	0	0	0	0	0	0	0	0	0	0	0	-1	-1	-1	-1	-1	-1	-1	-1	0	0	0	0	0	1	0	0	0	0	0	0	0	1	0	0	0	-1	0	0	0	0	0	0	1	0
3.53	0	1	1	1	1	1	1	1	1	1	1	1	1	1	1	0	0	0	0	0	1	1	0	-1	-1	-1	-1	-1	-1	-1	-1	-1	-1	-1	-1	-1	-1	-1	-1	0	0	0	0	0	0	0	-1	0	0
2.022857143	0	0	0	0	0	-1	-1	0	0	0	0	0	0	-1	-1	-1	0	0	0	0	0	-1	0	0	0	1	0	0	0	0	0	0	0	0	-1	-1	-1	-1	-1	-1	-1	0	0	0	-1	-1	-1	1	-1
3.858571429	0	-1	-1	-1	-1	-1	-1	0	0	0	0	0	0	0	0	0	0	1	1	1	1	-1	0	0	0	1	0	-1	-1	-1	-1	-1	-1	-1	-1	-1	-1	-1	-1	0	-1	-1	-1	-1	0	0	0	-1	0
2.824285714	0	1	1	1	1	0	0	0	0	0	0	0	0	0	0	-1	-1	-1	0	0	0	0	1	0	0	0	1	1	1	1	1	0	-1	0	1	1	1	1	1	0	0	1	0	-1	0	0	0	1	-1
2.364285714	1	0	0	0	0	-1	-1	0	-1	0	0	0	-1	-1	-1	-1	0	-1	0	0	0	-1	0	1	0	1	0	0	-1	-1	0	0	0	0	0	0	0	1	1	0	0	0	1	1	0	1	1	-1	0
2.574285714	0	1	1	1	1	1	1	1	0	1	1	0	0	0	0	0	0	0	0	0	0	0	0	1	1	-1	1	1	1	0	0	0	0	-1	-1	-1	-1	1	-1	1	-1	0	0	0	0	0	0	0	1
4.014285714	1	0	0	0	0	0	0	0	1	0	0	0	1	1	1	1	1	1	1	0	1	1	0	-1	-1	-1	-1	-1	-1	0	0	0	0	0	0	0	0	0	0	0	-1	1	1	0	0	0	0	1	-1
3.217142857	0	0	0	0	0	0	0	0	0	0	0	0	0	0	0	0	0	0	0	0	-1	-1	1	0	0	0	0	0	0	0	0	0	0	0	0	0	0	0	0	1	0	1	1	1	0	0	0	0	1
3.862857143	0	0	0	0	0	0	0	0	-1	0	0	-1	-1	0	0	0	0	0	0	0	0	0	0	0	0	0	0	-1	0	0	0	0	0	1	1	1	1	1	1	0	1	0	0	0	0	0	1	0	0
2.672857143	0	1	1	1	1	1	1	1	0	1	1	0	0	0	0	-1	0	0	0	0	0	0	0	0	0	-1	0	0	-1	-1	-1	-1	-1	-1	-1	-1	0	-1	-1	0	-1	-1	-1	-1	-1	-1	0	-1	-1
2.644285714	1	0	0	0	0	0	0	0	0	0	0	0	0	1	1	0	0	0	0	0	0	0	0	-1	-1	0	-1	-1	-1	-1	-1	-1	-1	-1	0	0	0	0	0	1	0	1	0	0	0	0	1	0	1
2.061428571	0	-1	-1	-1	-1	-1	-1	-1	-1	-1	-1	-1	-1	0	0	1	1	1	0	-1	1	1	0	0	0	1	1	1	0	0	0	0	0	0	0	0	0	0	0	-1	0	1	0	0	0	0	0	0	1
3.538571429	0	0	0	0	0	1	1	1	0	1	1	0	0	0	0	-1	0	0	0	0	0	0	1	0	0	-1	0	0	0	0	1	1	1	0	0	0	0	0	0	0	0	0	1	0	0	0	0	-1	0
2.784285714	1	1	1	1	1	1	1	1	1	1	1	1	0	0	0	1	1	1	1	-1	1	1	1	1	1	-1	1	1	1	0	0	0	0	0	0	0	0	0	0	1	0	0	0	0	0	0	-1	0	0
2.71	0	0	0	0	0	-1	-1	0	1	0	0	1	1	1	1	0	0	0	0	-1	-1	-1	-1	0	0	1	-1	0	1	1	1	1	1	1	0	0	0	0	0	0	0	1	0	0	0	0	0	0	-1
2.844285714	-1	-1	-1	-1	-1	-1	-1	0	0	0	0	0	0	0	0	-1	-1	-1	-1	1	1	1	-1	1	1	1	1	1	1	1	1	-1	0	-1	-1	-1	-1	-1	-1	0	-1	0	0	0	0	0	-1	0	-1
2.995714286	0	1	1	1	0	1	1	1	0	1	1	1	0	0	0	0	0	0	0	0	0	-1	0	0	0	-1	0	0	0	0	-1	-1	-1	-1	-1	-1	-1	-1	-1	0	-1	1	0	0	0	0	0	1	0
3.077142857	0	0	0	0	0	-1	-1	0	1	0	1	1	0	0	0	0	0	0	0	0	1	1	-1	0	0	1	0	0	0	0	0	0	0	0	0	0	0	0	0	1	0	0	0	0	0	0	0	0	0
2.874285714	0	0	0	0	0	0	0	1	1	1	1	1	0	0	0	-1	-1	0	-1	0	-1	-1	-1	-1	-1	0	0	0	0	0	0	0	0	0	0	0	0	0	0	0	0	1	0	0	0	0	-1	0	0
2.93	-1	0	-1	0	0	0	0	-1	-1	-1	-1	-1	0	0	0	0	0	1	1	0	0	0	0	0	0	0	0	0	0	0	0	1	1	0	1	1	1	1	1	0	1	1	1	1	1	1	0	0	-1
4.044285714	-1	1	0	0	0	1	1	1	1	1	1	1	1	1	1	1	1	1	1	1	0	-1	0	0	0	-1	0	0	0	0	0	0	0	0	0	0	0	0	0	-1	0	0	1	1	1	1	0	0	0
3.211428571	0	0	1	1	0	1	1	1	1	1	1	1	1	1	1	-1	-1	-1	-1	0	0	0	-1	1	1	1	1	0	0	0	0	0	0	0	0	0	0	0	0	0	-1	0	0	0	0	0	0	0	0
2.572857143	1	0	0	0	0	0	0	1	1	1	1	1	1	1	1	1	1	1	1	-1	-1	-1	1	0	0	-1	0	0	-1	-1	0	0	0	0	1	1	1	1	1	1	1	1	1	1	0	0	1	0	0
3.261428571	1	-1	0	0	0	0	0	0	1	0	1	0	0	0	0	0	0	-1	-1	1	-1	-1	0	0	0	-1	0	0	0	0	0	0	0	0	0	0	0	0	0	0	-1	-1	-1	-1	-1	-1	0	0	0
2.791428571	0	0	-1	-1	-1	-1	-1	-1	-1	-1	-1	-1	1	1	1	0	0	0	0	0	0	0	0	0	0	1	0	0	0	1	1	1	1	1	0	0	0	0	0	1	0	1	1	1	1	1	0	0	-1
2.875714286	0	1	1	1	1	1	1	1	1	1	1	1	1	1	1	0	0	0	0	1	1	0	0	1	1	-1	0	0	0	0	0	0	0	0	0	0	1	0	0	-1	0	1	1	1	1	1	1	0	0
2.264285714	0	0	1	1	1	0	0	0	0	0	0	0	0	0	0	-1	-1	-1	-1	-1	-1	0	0	0	0	0	0	0	0	0	0	0	0	1	1	1	0	1	1	0	0	1	1	1	1	1	0	0	-1
3.297142857	-1	0	-1	-1	-1	0	0	1	1	0	1	1	1	0	0	0	0	0	0	0	0	1	-1	1	1	0	1	1	1	0	-1	-1	-1	-1	-1	-1	1	-1	-1	-1	0	0	0	0	0	0	0	1	0
3.627142857	0	0	1	1	1	1	1	1	1	1	1	1	1	1	1	1	1	1	0	0	0	1	0	1	1	1	1	0	0	1	1	0	0	0	0	0	0	0	0	0	0	0	0	0	0	0	1	0	0
2.677142857	0	-1	0	0	0	0	0	1	1	1	1	1	0	0	0	-1	-1	-1	-1	0	0	0	0	0	0	0	0	0	1	0	0	-1	-1	-1	-1	-1	-1	-1	-1	-1	-1	0	0	0	1	0	0	1	0
2.191428571	1	0	0	0	0	0	0	-1	0	-1	-1	-1	-1	-1	-1	-1	-1	-1	-1	-1	1	1	0	0	-1	-1	-1	-1	-1	-1	-1	-1	-1	-1	-1	-1	-1	-1	-1	-1	-1	0	0	0	0	0	-1	0	1
2.268571429	0	0	0	0	0	0	0	0	0	0	0	0	-1	-1	-1	0	0	0	0	0	0	0	-1	-1	-1	-1	-1	-1	0	1	1	1	1	1	0	0	0	0	0	0	0	-1	-1	-1	-1	-1	0	0	1
2.704285714	-1	-1	-1	-1	-1	-1	-1	-1	-1	0	-1	0	0	0	0	0	0	0	0	0	1	1	1	1	1	1	1	1	1	1	1	1	1	1	1	1	1	1	1	1	0	-1	-1	0	1	0	0	0	0
3.061428571	1	1	1	1	1	1	1	1	1	0	1	1	0	0	0	1	1	1	1	-1	1	0	1	0	0	0	0	0	0	0	0	0	0	0	0	0	0	0	0	0	0	-1	-1	0	0	0	0	0	0
2.595714286	0	1	1	1	1	1	1	1	1	1	1	1	1	1	1	1	1	1	1	0	0	0	1	0	0	0	0	0	0	0	-1	-1	-1	-1	-1	-1	-1	-1	-1	-1	0	0	0	0	1	0	0	0	0
2.681428571	0	-1	-1	-1	-1	-1	-1	-1	-1	-1	-1	-1	-1	-1	-1	-1	0	0	0	0	1	1	-1	0	0	0	0	0	0	0	0	0	0	1	0	0	0	0	1	0	0	1	1	1	0	0	1	0	0
3.204285714	0	0	-1	-1	-1	-1	-1	0	0	0	0	0	0	0	0	0	0	0	0	0	0	0	1	1	1	1	1	1	1	1	1	1	1	1	1	1	1	1	1	1	1	0	1	1	0	1	1	1	1
2.387142857	-1	-1	-1	-1	-1	-1	-1	-1	-1	-1	-1	-1	0	0	0	1	1	1	1	0	0	1	-1	-1	-1	-1	-1	0	1	0	0	0	0	0	0	0	0	0	0	0	0	-1	-1	-1	-1	-1	1	1	0
3.497142857	0	-1	-1	-1	-1	-1	-1	-1	-1	-1	-1	-1	-1	-1	-1	0	0	0	0	-1	1	1	1	0	0	0	0	1	0	0	0	0	0	0	0	0	0	0	0	0	-1	1	1	1	0	0	1	1	0
1.62	-1	0	0	0	0	-1	-1	0	0	0	0	0	1	1	1	1	1	1	1	-1	1	0	0	0	0	0	0	1	1	0	0	0	0	-1	-1	-1	-1	-1	-1	-1	-1	0	0	0	0	0	0	-1	0
2.458571429	0	-1	-1	-1	-1	-1	-1	0	0	0	0	0	0	0	0	-1	0	0	0	0	0	0	0	1	1	1	1	1	1	1	1	0	0	0	0	0	0	0	0	0	0	0	0	0	0	0	-1	0	-1
2.034285714	0	0	0	0	0	0	0	-1	-1	-1	-1	-1	-1	-1	-1	0	0	0	0	0	-1	-1	0	0	0	0	0	0	-1	1	1	1	1	0	0	0	0	0	0	0	0	0	0	0	0	0	1	0	0
2.728571429	1	1	1	1	1	1	1	1	1	1	1	1	1	1	1	0	0	0	0	0	0	0	0	0	0	0	0	0	1	1	0	0	0	0	0	0	0	0	0	0	0	-1	-1	-1	1	0	0	0	1
2.281428571	0	0	0	0	0	0	0	0	0	0	0	-1	-1	-1	-1	-1	-1	-1	-1	-1	-1	-1	-1	0	0	0	0	0	0	-1	-1	-1	-1	1	-1	-1	-1	-1	-1	-1	0	1	0	0	0	0	0	0	0
2.411428571	0	0	0	0	0	0	0	0	0	0	0	0	0	0	0	-1	-1	-1	-1	0	0	0	0	-1	-1	-1	0	0	0	0	0	-1	-1	-1	-1	-1	-1	-1	-1	-1	-1	1	1	1	0	0	1	0	1
2.467142857	1	0	0	0	0	0	0	-1	0	-1	-1	-1	-1	-1	-1	0	0	0	0	1	1	0	0	0	0	0	0	1	1	0	0	0	0	1	1	1	1	1	1	1	1	-1	-1	-1	-1	-1	-1	0	1
1.712857143	1	0	0	0	0	0	0	0	0	0	0	0	0	0	0	0	-1	0	1	0	0	0	0	-1	-1	-1	-1	-1	-1	-1	-1	-1	-1	0	0	0	0	0	0	0	0	1	1	1	1	1	1	-1	0
3.18	-1	0	0	0	0	0	0	0	1	0	0	-1	0	0	0	-1	-1	-1	-1	0	0	0	0	0	0	0	0	-1	-1	0	0	0	0	0	0	0	0	0	0	0	-1	-1	-1	-1	1	-1	-1	0	0
2.262857143	0	0	1	1	1	1	1	1	1	1	1	1	1	1	1	0	0	-1	0	0	0	0	0	1	1	1	0	0	0	0	0	0	0	0	0	0	0	0	0	0	0	-1	-1	1	1	1	1	0	0
2.422857143	0	0	0	0	0	0	0	0	0	0	0	0	-1	-1	-1	-1	-1	-1	-1	-1	0	0	1	0	0	0	0	0	1	1	0	0	0	0	-1	-1	-1	-1	-1	-1	0	0	0	0	-1	-1	-1	1	0
2.354285714	-1	0	0	0	0	1	1	1	1	1	1	1	1	1	1	1	1	1	1	1	0	0	1	0	0	0	0	0	0	0	0	0	0	0	-1	-1	-1	-1	-1	-1	0	-1	-1	0	0	0	0	0	0
3.802857143	0	0	0	0	0	0	0	0	0	0	0	-1	0	0	0	1	1	1	1	1	1	1	-1	0	1	1	1	1	0	0	1	1	1	1	1	1	1	1	1	1	1	0	0	1	1	1	1	0	0
2.49	-1	0	0	0	0	0	0	0	0	0	0	0	0	0	0	1	1	0	0	-1	-1	0	-1	0	0	0	0	0	-1	-1	-1	0	0	0	0	0	0	0	0	0	0	0	0	0	0	0	0	0	0
3.164285714	0	0	0	0	0	0	0	-1	-1	0	-1	0	0	0	0	-1	-1	-1	-1	-1	-1	-1	0	1	1	1	1	1	1	1	1	1	1	1	1	1	1	1	1	1	1	0	0	0	0	0	0	0	-1
2.787142857	-1	1	1	1	1	1	1	1	1	1	1	1	1	1	1	-1	-1	-1	-1	0	0	0	0	0	0	0	0	0	0	1	1	1	1	1	1	1	1	1	1	1	1	1	1	1	0	0	0	1	0
3.367142857	0	0	0	0	0	0	0	0	0	1	0	1	1	1	1	1	1	1	0	0	0	0	0	0	0	0	0	0	0	0	0	0	0	0	0	1	0	0	0	0	0	0	0	0	-1	-1	-1	-1	-1
2.81	0	0	0	0	0	0	0	-1	-1	-1	-1	-1	-1	-1	0	1	1	1	1	0	0	-1	-1	0	0	0	-1	-1	0	0	0	0	0	0	0	-1	-1	-1	-1	0	0	0	0	0	0	0	0	0	-1
4.062857143	0	0	0	0	0	0	0	0	0	0	0	0	0	0	0	1	1	1	1	-1	-1	-1	0	-1	0	0	0	0	0	0	0	0	0	0	0	1	0	0	0	0	0	0	0	0	0	0	0	0	1
2.711428571	0	0	0	0	0	0	0	0	0	0	0	0	1	1	1	1	1	1	1	1	-1	-1	0	0	0	0	0	-1	0	0	0	0	0	0	0	0	0	0	0	0	-1	-1	-1	-1	-1	-1	0	0	0
3.215714286	0	0	0	0	0	0	0	0	0	0	0	0	1	1	1	1	1	0	0	-1	-1	0	1	1	1	1	1	1	0	0	0	0	1	1	1	1	1	1	1	1	1	0	0	0	0	0	0	-1	1
3.001428571	0	-1	-1	-1	-1	0	0	-1	-1	-1	-1	-1	-1	-1	-1	-1	-1	-1	-1	-1	0	0	0	0	0	0	0	0	-1	-1	-1	-1	-1	-1	-1	-1	-1	-1	-1	-1	0	-1	-1	-1	0	0	0	0	0
3.248571429	0	0	0	0	0	0	0	1	1	1	1	1	1	0	0	0	0	0	1	1	1	1	1	-1	0	0	0	0	0	1	1	1	1	1	0	1	0	0	0	0	0	0	0	0	0	0	0	0	0
2.528571429	-1	0	0	0	0	0	0	1	1	1	1	1	0	0	0	0	0	0	0	0	0	0	0	0	0	0	-1	1	-1	-1	-1	0	0	0	0	0	0	0	0	0	0	1	1	1	0	1	1	0	0
3.297142857	0	-1	-1	-1	-1	-1	-1	-1	-1	0	-1	-1	0	0	0	0	0	0	0	1	1	1	0	-1	-1	-1	1	-1	1	1	1	0	0	0	-1	-1	-1	-1	-1	-1	-1	0	0	0	0	0	0	0	-1
3.841428571	0	0	0	0	0	0	0	0	0	0	0	0	0	0	0	0	0	0	0	0	0	0	0	-1	-1	-1	-1	1	-1	-1	-1	-1	-1	-1	-1	-1	-1	-1	-1	-1	-1	0	0	0	0	0	0	-1	0
2.767142857	1	0	0	0	0	0	0	0	0	-1	0	0	-1	-1	-1	0	0	1	1	-1	1	1	0	0	0	0	0	0	0	0	0	0	0	0	0	1	0	0	0	0	0	1	1	0	0	0	0	0	0
2.974285714	0	-1	0	0	0	0	0	1	1	1	1	1	1	1	1	-1	-1	-1	-1	1	1	1	0	1	1	1	1	1	0	0	0	0	0	0	0	0	0	0	0	0	0	0	0	-1	-1	-1	-1	0	0
2.697142857	0	-1	-1	-1	-1	-1	-1	-1	-1	-1	-1	-1	-1	0	0	0	0	0	0	0	0	0	0	0	0	0	0	0	-1	0	0	0	0	1	1	0	1	0	0	1	-1	0	0	0	0	0	1	1	0
2.91	0	0	0	0	0	-1	-1	-1	-1	-1	-1	-1	0	0	0	0	0	0	0	-1	-1	-1	1	0	0	0	0	0	0	0	0	0	0	0	-1	-1	-1	-1	-1	-1	-1	-1	-1	-1	0	0	0	0	0
1.965714286	0	0	0	0	0	0	0	0	0	0	0	0	0	0	0	1	1	1	1	1	0	-1	1	1	1	1	0	0	0	0	0	0	0	0	0	0	0	0	0	0	0	1	0	0	0	0	-1	0	-1
2.464285714	1	0	-1	-1	-1	-1	-1	-1	-1	-1	-1	-1	-1	-1	-1	-1	-1	0	0	0	0	0	0	0	0	0	0	0	-1	1	1	1	1	0	-1	-1	-1	-1	-1	-1	-1	0	0	0	0	0	0	-1	0
2.938571429	-1	0	1	1	1	1	1	1	1	0	0	0	0	0	0	0	-1	-1	-1	0	0	0	0	0	0	0	0	0	-1	-1	-1	-1	-1	0	0	0	0	0	0	0	0	1	0	0	0	0	0	1	0
3.088571429	1	0	0	0	0	0	0	0	0	0	0	0	1	1	1	1	1	1	1	1	1	1	1	0	0	0	0	0	0	0	0	-1	-1	-1	-1	-1	-1	-1	-1	-1	-1	-1	-1	-1	0	0	0	1	0
2.981428571	-1	-1	0	0	0	0	0	0	0	0	0	0	0	1	1	0	0	0	0	0	0	0	-1	0	0	0	0	0	0	0	0	0	0	0	0	0	0	0	0	0	-1	0	0	1	1	1	0	1	-1
2.394285714	1	-1	-1	-1	-1	-1	-1	-1	-1	-1	-1	-1	1	0	0	0	0	0	0	0	0	-1	0	0	0	0	1	0	0	0	-1	-1	-1	-1	-1	-1	-1	-1	-1	-1	-1	0	1	1	1	1	0	1	0
3.345714286	-1	0	0	0	0	0	0	1	1	1	1	1	1	1	1	1	1	1	0	-1	1	1	0	0	0	0	0	0	1	1	0	0	1	1	1	1	1	1	1	1	-1	0	0	0	0	0	0	0	0
3.348571429	1	-1	-1	-1	-1	0	0	0	0	0	0	0	-1	-1	-1	-1	-1	-1	0	0	0	0	1	1	1	1	1	1	1	0	0	0	0	0	0	0	0	0	0	0	0	0	0	0	0	0	0	0	-1
2.504285714	0	0	0	0	0	0	0	0	0	0	0	0	0	0	0	0	0	0	0	0	0	-1	0	0	1	1	1	1	1	-1	-1	-1	-1	-1	-1	-1	-1	-1	-1	-1	0	-1	0	0	0	0	-1	-1	0
2.934285714	0	0	0	-1	0	0	0	0	0	0	0	0	0	0	0	-1	0	-1	-1	0	0	-1	0	1	1	1	1	1	1	0	0	0	0	0	0	0	0	0	0	0	0	0	0	0	0	0	0	0	0
3.127142857	1	1	0	0	0	0	0	1	1	1	1	1	1	1	1	0	0	0	1	1	1	0	0	0	0	0	0	-1	-1	-1	-1	-1	-1	-1	-1	-1	-1	-1	-1	-1	0	1	0	0	0	0	0	0	-1
3.134285714	0	0	0	0	0	0	0	0	0	1	1	1	0	0	0	0	0	0	0	0	0	0	0	0	0	0	0	1	1	1	1	1	1	1	0	0	0	0	0	0	0	0	1	1	1	1	1	1	-1
2.835714286	-1	0	0	0	0	-1	-1	0	-1	0	0	0	0	0	0	0	0	0	0	0	0	0	-1	-1	-1	-1	0	0	0	0	0	0	0	0	0	0	0	0	0	0	0	0	0	0	0	0	-1	0	0
2.482857143	-1	1	1	1	1	1	1	1	1	0	1	1	1	0	0	0	0	0	0	0	0	-1	0	0	0	0	0	0	0	-1	-1	-1	-1	0	0	0	0	0	0	0	0	1	1	1	1	1	0	1	-1
2.667142857	0	-1	-1	-1	-1	-1	-1	-1	-1	-1	-1	-1	-1	-1	-1	-1	-1	-1	0	0	0	1	0	0	0	0	0	0	0	-1	0	0	1	1	1	1	1	1	1	1	1	-1	-1	-1	-1	-1	-1	-1	-1
3.421428571	-1	-1	0	-1	0	0	0	0	0	0	0	0	0	0	0	0	0	0	0	0	0	0	-1	-1	-1	-1	-1	-1	-1	-1	-1	-1	-1	-1	-1	-1	-1	-1	-1	-1	-1	-1	-1	-1	-1	-1	-1	-1	-1
3.347142857	0	0	1	1	1	1	1	1	1	1	1	1	1	1	1	0	0	0	0	-1	1	0	0	-1	-1	-1	-1	0	0	-1	-1	-1	-1	-1	0	0	0	0	0	0	1	0	0	0	0	0	0	0	0
3.57	0	1	1	1	1	1	1	1	1	1	1	1	1	1	1	1	1	1	1	0	0	0	0	0	0	0	0	0	0	0	0	0	0	1	1	1	1	1	1	1	0	1	1	1	0	0	0	0	-1
3.26	0	-1	-1	-1	-1	-1	-1	0	0	0	0	0	0	0	0	-1	-1	-1	-1	0	0	0	1	1	1	1	1	1	1	1	1	1	1	1	0	1	0	0	0	0	0	0	0	0	0	0	0	0	0
2.587142857	-1	-1	-1	-1	-1	-1	-1	-1	-1	-1	-1	-1	0	0	0	0	0	0	0	0	0	-1	-1	-1	-1	-1	-1	-1	0	0	0	0	0	0	1	1	1	1	0	1	0	1	1	0	0	0	0	0	1
1.601428571	-1	1	1	1	1	0	0	0	0	0	0	0	0	0	0	0	-1	-1	0	-1	1	1	1	1	1	1	1	1	1	1	1	1	1	1	1	1	1	1	1	1	0	-1	-1	-1	0	0	0	0	1
3.524285714	-1	-1	-1	-1	-1	-1	-1	-1	-1	-1	-1	-1	0	0	0	0	0	0	0	0	0	-1	-1	-1	-1	-1	-1	0	1	1	1	1	1	1	1	1	1	1	1	1	1	0	0	0	1	1	1	1	0
2.467142857	0	0	0	0	0	0	0	0	0	0	0	0	0	0	0	0	0	0	0	-1	-1	-1	0	-1	-1	-1	0	0	0	-1	-1	-1	-1	-1	-1	-1	-1	-1	-1	-1	0	-1	-1	-1	-1	-1	-1	-1	-1
3.828571429	1	0	-1	-1	-1	-1	-1	0	-1	0	0	0	0	0	0	0	0	0	1	1	0	0	-1	-1	-1	-1	0	0	-1	-1	-1	-1	-1	-1	-1	-1	-1	0	0	-1	0	1	1	1	1	1	0	0	0
2.191428571	-1	-1	0	0	0	0	0	0	1	0	0	0	0	0	0	0	1	1	1	1	1	1	-1	-1	-1	-1	0	0	0	0	0	1	1	1	1	1	1	1	1	1	1	0	0	0	0	0	-1	-1	-1
2.827142857	0	0	-1	-1	-1	-1	-1	0	0	0	0	0	-1	-1	-1	-1	-1	-1	-1	-1	-1	-1	0	-1	-1	-1	-1	-1	-1	0	0	0	0	0	0	0	0	0	0	0	-1	1	1	1	1	1	1	1	1
2.504285714	0	-1	-1	-1	-1	-1	-1	0	0	0	0	0	0	0	0	0	0	0	0	1	-1	0	0	0	0	0	-1	-1	0	0	0	0	0	0	0	0	0	0	0	0	0	0	0	-1	-1	-1	-1	-1	0
2.057142857	0	1	1	1	1	1	1	1	1	1	1	1	1	1	1	1	1	1	1	1	1	0	-1	-1	-1	-1	-1	-1	0	-1	-1	-1	-1	0	0	0	0	0	0	0	-1	1	1	1	1	1	0	1	0
2.378571429	1	-1	0	0	0	0	0	-1	-1	-1	-1	-1	-1	-1	-1	0	1	1	1	-1	1	1	0	0	0	0	1	0	0	0	0	0	0	1	1	1	1	1	1	1	1	-1	0	0	0	0	1	1	1
3.425714286	0	-1	0	0	0	0	0	0	0	0	0	0	0	0	0	-1	-1	-1	-1	-1	1	1	0	0	0	0	0	0	0	0	0	0	0	0	-1	-1	-1	-1	-1	0	-1	1	1	1	0	1	0	0	1
1.912857143	0	1	1	1	1	1	1	1	1	0	0	0	0	0	0	0	0	0	0	0	0	0	0	0	0	0	1	0	-1	0	0	-1	1	-1	-1	-1	-1	-1	-1	-1	0	0	0	-1	-1	-1	-1	-1	-1
2.924285714	0	-1	0	0	0	0	0	0	0	0	0	0	0	0	0	-1	-1	-1	-1	0	0	1	0	0	0	0	0	-1	-1	-1	-1	-1	1	-1	-1	-1	-1	-1	-1	-1	-1	0	0	0	0	0	-1	-1	1
3.164285714	0	0	0	0	0	0	0	-1	-1	-1	-1	-1	-1	-1	-1	0	0	0	0	-1	0	0	0	0	0	0	0	0	0	0	0	0	0	0	0	0	0	0	0	0	0	0	1	1	1	1	0	0	0
3.925714286	-1	-1	0	0	0	0	0	1	0	1	1	1	1	1	1	0	0	0	-1	-1	-1	-1	-1	-1	-1	-1	-1	-1	0	0	-1	-1	1	-1	-1	-1	-1	-1	-1	-1	-1	-1	0	1	0	1	1	1	0
2.064285714	0	0	-1	-1	-1	0	0	0	0	0	0	0	0	0	0	1	1	1	1	1	1	1	-1	-1	-1	-1	-1	-1	0	0	0	-1	1	-1	-1	0	0	0	0	-1	-1	1	1	1	0	1	1	1	1
2.081428571	1	1	1	1	1	0	0	0	0	0	0	0	1	1	1	0	0	0	0	0	0	0	0	0	0	0	0	0	0	0	0	0	0	1	1	1	1	1	1	1	0	-1	-1	-1	-1	-1	0	-1	1
2.717142857	0	1	-1	-1	-1	0	0	1	0	1	1	1	1	1	1	1	1	0	0	-1	-1	-1	0	0	0	0	0	1	1	1	1	0	0	0	0	0	0	0	0	0	0	1	1	1	0	1	1	1	0
3.585714286	0	0	0	0	0	0	0	0	0	0	0	0	-1	-1	-1	-1	-1	-1	-1	-1	-1	-1	0	1	1	1	0	0	1	1	1	1	1	1	1	1	1	1	1	1	0	0	0	0	0	0	1	0	0
2.94	0	-1	0	0	0	0	0	0	0	0	0	0	0	0	0	0	0	0	0	0	0	0	0	0	-1	-1	-1	-1	-1	-1	-1	-1	-1	-1	-1	-1	-1	-1	-1	-1	-1	-1	-1	-1	-1	-1	-1	-1	-1
2.415714286	0	-1	0	0	0	0	0	1	0	1	1	1	1	1	1	1	0	0	0	0	0	0	-1	-1	-1	-1	-1	-1	0	0	0	0	0	0	0	0	0	0	0	0	1	-1	-1	-1	-1	-1	-1	-1	0
3.228571429	1	0	0	0	0	0	0	0	0	0	0	0	0	0	0	-1	-1	-1	0	0	0	0	0	0	0	0	0	0	0	0	0	0	0	0	0	0	0	0	0	0	-1	1	1	1	0	1	1	1	0
3.472857143	1	1	1	1	1	1	1	0	1	0	0	0	-1	-1	-1	-1	-1	-1	-1	0	0	0	0	-1	-1	-1	-1	0	0	0	0	1	1	0	0	0	0	0	0	0	0	0	0	0	0	0	0	0	1
2.942857143	0	-1	-1	-1	-1	0	0	1	0	1	1	1	1	1	1	1	1	1	1	1	1	1	0	0	0	0	0	0	0	-1	-1	-1	-1	-1	-1	-1	-1	-1	-1	-1	0	0	-1	-1	-1	-1	-1	-1	0
3.301428571	1	1	0	0	0	0	0	0	0	0	0	0	0	-1	-1	0	0	0	1	0	0	1	-1	-1	0	0	0	-1	-1	0	0	0	0	0	0	0	0	0	0	0	-1	1	1	1	0	1	1	1	0
3.817142857	1	0	0	0	0	0	0	-1	-1	-1	-1	-1	1	-1	-1	-1	1	1	1	0	0	0	0	0	0	0	0	1	1	0	0	0	0	0	1	1	1	1	1	1	1	0	0	0	0	0	0	0	0
2.381428571	0	-1	-1	-1	-1	-1	-1	0	0	0	0	-1	0	0	0	0	0	0	0	0	0	1	0	0	0	0	0	-1	0	0	0	0	-1	0	0	0	0	0	0	0	0	0	0	0	0	0	1	0	1
1.947142857	-1	0	0	0	0	0	0	0	0	0	0	-1	0	-1	-1	0	0	0	0	-1	-1	0	0	-1	-1	-1	0	0	0	-1	0	0	0	0	1	1	1	1	1	1	1	-1	-1	-1	-1	-1	-1	-1	-1
2.318571429	-1	-1	-1	-1	-1	-1	-1	0	0	1	1	1	1	1	1	1	1	1	1	1	1	0	-1	-1	-1	-1	-1	0	1	1	1	1	0	-1	-1	-1	-1	-1	-1	-1	-1	0	0	0	0	0	0	0	0
3.137142857	0	-1	-1	-1	-1	-1	-1	0	0	1	0	-1	1	1	1	1	1	1	1	-1	1	0	-1	-1	-1	-1	-1	-1	-1	-1	-1	-1	-1	-1	-1	-1	-1	-1	-1	-1	-1	-1	-1	-1	-1	1	-1	-1	-1
3.58	0	0	0	-1	0	0	0	0	0	0	0	0	-1	0	0	0	0	0	0	0	0	1	0	0	0	0	0	-1	0	-1	-1	-1	-1	-1	-1	-1	-1	-1	-1	-1	1	1	1	1	1	1	0	0	0
2.878571429	0	-1	-1	-1	-1	-1	-1	-1	-1	-1	-1	-1	-1	-1	-1	0	0	0	0	0	0	0	0	0	0	0	0	0	0	0	0	0	0	0	1	1	1	1	1	1	1	1	1	1	1	1	0	0	0
2.787142857	-1	-1	0	0	0	0	0	-1	0	-1	-1	-1	0	0	0	0	1	0	0	0	0	0	0	1	1	1	1	1	1	1	1	-1	-1	-1	-1	-1	-1	-1	-1	-1	0	-1	-1	-1	-1	-1	-1	-1	0
2.672857143	1	0	-1	-1	-1	-1	-1	-1	-1	-1	-1	-1	-1	-1	-1	-1	-1	-1	-1	-1	-1	-1	1	1	1	1	0	-1	-1	-1	-1	-1	-1	-1	-1	-1	-1	-1	-1	-1	-1	0	-1	-1	-1	-1	-1	-1	-1
3.465714286	-1	0	0	0	0	0	0	0	0	0	0	0	0	0	0	1	1	1	1	1	0	0	0	0	0	0	0	0	-1	-1	-1	0	0	0	0	0	0	0	0	0	0	0	1	1	1	1	1	1	1
2.421428571	0	0	0	0	0	0	0	0	0	0	0	0	0	0	0	1	0	0	0	0	0	0	0	0	0	0	0	0	-1	-1	0	0	0	0	0	0	0	0	0	0	0	1	0	0	0	0	0	0	0
3.03	0	-1	-1	-1	-1	-1	-1	-1	-1	-1	-1	-1	0	0	0	0	0	0	0	0	0	0	0	0	0	0	0	1	1	1	1	1	1	1	1	1	1	1	1	1	1	0	0	0	-1	-1	-1	-1	-1
2.988571429	0	0	0	0	0	0	0	0	0	0	0	0	0	0	0	1	1	1	1	1	1	1	0	0	0	0	0	0	0	0	1	1	1	1	0	0	0	-1	-1	0	0	0	0	0	1	1	0	1	0
3.042857143	0	-1	0	0	0	0	0	0	0	0	0	0	0	0	0	0	0	0	0	1	1	1	1	1	1	1	1	1	1	0	0	0	0	0	0	0	0	0	0	0	0	0	0	0	0	0	0	0	0
3.434285714	0	0	0	0	0	0	0	-1	0	-1	-1	-1	-1	-1	-1	1	1	1	1	1	1	1	0	0	0	0	0	0	0	0	0	0	0	0	0	0	0	0	0	0	0	1	1	1	1	1	1	1	1
2.752857143	-1	0	0	0	0	0	0	1	1	1	1	1	1	1	1	1	1	1	0	0	0	-1	-1	-1	-1	-1	-1	-1	-1	-1	-1	-1	-1	-1	-1	-1	-1	-1	0	-1	1	1	1	1	1	1	0	1	-1
2.632857143	1	1	1	1	1	1	1	1	1	1	1	1	1	1	1	1	1	1	1	1	1	0	1	1	1	1	1	1	0	-1	0	0	0	0	0	0	0	0	0	0	1	0	0	0	0	0	0	0	0
2.702857143	0	-1	-1	-1	-1	-1	-1	-1	-1	-1	-1	-1	1	-1	-1	0	0	0	0	1	1	0	-1	-1	-1	-1	-1	-1	-1	-1	-1	-1	-1	0	0	0	0	0	0	0	0	0	1	0	0	0	-1	-1	0
2.71	0	0	0	0	0	-1	-1	-1	-1	-1	-1	-1	1	-1	-1	1	0	0	0	0	0	0	0	0	0	0	0	-1	-1	0	0	0	0	0	0	0	0	0	0	0	0	0	0	0	0	0	0	0	1
1.481428571	0	-1	-1	-1	-1	-1	-1	-1	-1	-1	-1	-1	1	-1	-1	0	0	0	1	0	-1	-1	1	1	1	1	1	-1	-1	-1	-1	-1	-1	-1	-1	-1	-1	0	0	-1	0	-1	-1	-1	-1	-1	-1	-1	-1
2.551428571	0	0	-1	-1	-1	-1	-1	0	0	0	0	0	0	0	0	-1	-1	-1	-1	-1	-1	-1	-1	-1	-1	-1	-1	-1	-1	-1	-1	-1	-1	-1	-1	-1	-1	-1	-1	-1	-1	-1	-1	-1	-1	-1	1	0	1
3.204285714	1	0	-1	-1	-1	-1	-1	-1	-1	-1	-1	-1	1	-1	-1	-1	-1	-1	0	1	1	0	-1	0	0	0	0	0	-1	0	-1	-1	-1	0	0	0	0	0	0	0	0	1	1	1	1	1	0	0	1
2.86	-1	0	0	0	0	0	0	0	0	-1	0	-1	1	-1	-1	0	0	0	0	0	0	0	1	1	1	1	1	1	1	1	1	1	1	0	0	1	0	0	0	0	1	-1	-1	-1	0	0	0	0	0
2.945714286	0	-1	-1	-1	-1	-1	-1	-1	-1	0	0	0	0	1	1	0	0	0	0	1	0	0	0	1	1	1	1	1	1	1	1	1	1	1	1	1	1	0	0	1	0	0	0	-1	-1	-1	-1	-1	0
3.28	0	0	1	1	1	-1	-1	-1	-1	-1	-1	-1	1	-1	-1	-1	-1	-1	-1	-1	0	0	0	0	0	0	0	0	0	0	0	0	1	1	1	1	1	1	1	1	1	0	0	0	0	0	0	0	-1
1.62	0	0	1	1	1	1	1	0	1	0	0	0	0	0	0	0	0	0	1	1	1	0	0	0	0	0	0	1	1	0	0	0	0	0	0	1	0	0	0	0	0	0	0	0	0	0	0	0	0
2.164285714	1	1	1	1	1	0	0	0	0	0	0	0	1	-1	-1	0	0	0	1	0	0	0	0	0	0	0	1	1	1	1	1	1	1	1	1	0	1	1	1	1	1	-1	-1	-1	0	0	1	1	1
2.274285714	-1	-1	0	0	0	0	0	0	0	0	0	0	1	-1	-1	-1	0	0	1	0	0	0	0	0	0	0	0	0	0	0	1	1	1	1	1	1	1	1	1	1	0	0	0	0	0	0	1	0	1
2.908571429	-1	-1	0	0	0	0	0	0	0	-1	0	0	1	-1	-1	0	0	1	0	0	0	0	-1	-1	-1	-1	-1	0	0	0	0	0	0	0	0	0	0	0	0	0	-1	0	0	0	0	0	0	0	0
3.024285714	0	0	0	0	0	0	0	-1	0	-1	-1	-1	0	0	0	0	0	0	0	1	0	0	0	0	1	1	1	1	1	1	1	1	1	1	1	1	1	1	1	1	-1	-1	1	-1	-1	-1	1	-1	1
3.761428571	0	0	0	0	0	1	1	0	0	0	0	0	0	0	0	-1	0	0	0	0	0	-1	0	0	0	0	0	0	0	-1	-1	-1	-1	-1	0	0	0	0	0	0	0	-1	1	0	0	0	1	1	1
2.604285714	-1	0	0	0	0	0	0	0	0	0	0	0	-1	0	0	0	0	1	1	1	-1	-1	-1	-1	-1	-1	0	0	0	0	0	0	0	0	1	1	1	1	1	1	1	-1	0	0	0	0	1	1	0
3.162857143	-1	0	0	0	0	-1	-1	-1	-1	-1	-1	-1	-1	-1	-1	0	0	0	0	0	0	0	-1	-1	-1	-1	-1	0	0	0	0	0	0	0	0	0	0	0	0	0	0	0	0	0	0	0	0	0	0
1.984285714	-1	0	0	0	0	0	0	0	0	0	0	0	0	0	0	0	0	0	0	-1	-1	-1	0	1	1	1	1	0	0	0	0	0	0	0	0	0	0	0	0	0	0	0	0	0	0	0	0	0	0
3.777142857	-1	-1	-1	-1	-1	-1	-1	-1	-1	0	0	0	0	0	0	0	0	0	-1	0	0	0	0	-1	0	0	0	0	0	0	-1	-1	-1	-1	-1	-1	-1	-1	-1	-1	-1	-1	-1	-1	0	0	1	1	0
3.425714286	0	0	0	0	0	0	0	0	0	0	0	0	1	1	1	1	1	0	0	1	1	1	0	0	0	0	0	0	0	0	1	1	1	1	1	1	1	1	1	1	1	1	1	1	0	0	0	0	0
2.504285714	0	1	1	1	1	1	1	0	1	0	0	0	0	0	0	0	0	0	-1	1	-1	-1	0	0	0	0	0	0	0	0	0	0	0	0	0	0	0	0	0	0	0	-1	0	0	1	1	1	1	-1
2.395714286	0	1	1	1	1	1	1	-1	-1	-1	-1	-1	0	0	0	1	0	0	0	0	0	0	0	0	0	0	0	0	0	1	1	1	1	0	0	0	0	0	0	0	0	-1	-1	-1	0	0	-1	-1	-1
2.231428571	1	-1	-1	-1	-1	-1	-1	-1	-1	-1	-1	-1	-1	0	0	1	1	1	0	1	0	0	1	0	0	0	0	0	0	-1	-1	-1	-1	-1	-1	-1	-1	-1	-1	-1	-1	-1	-1	0	0	0	0	0	0
2.907142857	0	1	1	1	1	1	1	0	0	0	0	0	0	0	0	0	0	0	-1	1	1	1	-1	-1	-1	-1	-1	0	0	0	0	0	1	1	1	1	1	1	1	1	0	0	0	0	0	0	-1	-1	0
1.184285714	1	0	0	0	0	-1	-1	-1	-1	-1	-1	-1	0	0	0	1	1	1	1	0	0	0	-1	-1	-1	-1	-1	-1	0	0	1	1	1	1	0	0	0	0	0	0	0	-1	-1	-1	-1	-1	-1	-1	0
2.707142857	1	-1	-1	-1	-1	-1	-1	-1	-1	-1	-1	-1	-1	-1	-1	0	0	0	1	1	1	1	-1	-1	-1	-1	-1	-1	-1	-1	-1	-1	-1	-1	-1	-1	-1	-1	-1	-1	-1	0	-1	-1	-1	-1	0	-1	1
3.312857143	1	1	1	1	1	1	1	0	0	0	0	0	0	0	0	-1	-1	-1	0	0	1	0	0	0	0	0	0	0	-1	0	0	0	0	0	0	0	0	0	0	0	0	0	0	0	0	0	-1	0	-1
2.507142857	0	-1	-1	-1	-1	-1	-1	1	0	1	1	1	1	1	1	1	1	1	0	0	-1	-1	-1	-1	-1	-1	0	1	1	0	0	0	0	0	0	0	0	0	0	0	0	-1	-1	0	0	0	0	0	-1
2.938571429	-1	0	0	0	0	1	1	1	1	1	1	1	0	0	0	-1	-1	-1	-1	-1	-1	-1	-1	-1	-1	-1	-1	-1	-1	-1	-1	-1	-1	-1	-1	-1	-1	-1	-1	-1	-1	1	1	1	1	1	1	1	-1
1.935714286	0	-1	-1	-1	-1	-1	-1	0	-1	0	0	0	0	0	0	-1	-1	-1	-1	0	0	0	1	1	1	1	1	0	0	0	0	0	0	0	0	0	0	0	0	0	0	1	1	-1	-1	-1	-1	-1	0
2.965714286	0	0	0	0	0	0	0	0	0	1	1	1	1	1	1	-1	-1	-1	-1	0	0	0	0	0	0	0	0	1	1	1	0	0	0	0	0	0	0	0	0	0	0	0	0	0	0	0	0	0	1
1.952857143	-1	0	1	1	1	1	1	0	0	0	0	0	0	0	0	1	1	1	1	1	1	1	0	1	1	1	1	1	1	0	0	0	0	-1	-1	-1	-1	-1	-1	-1	0	1	1	1	0	1	0	0	0
2.734285714	-1	0	0	0	0	-1	-1	-1	-1	-1	-1	-1	-1	-1	-1	0	0	1	0	-1	0	0	-1	-1	-1	-1	0	0	0	0	0	0	0	0	0	0	0	0	0	0	-1	1	1	1	1	1	1	1	1
2.4	-1	0	0	0	0	0	0	1	1	1	1	1	1	1	1	1	1	-1	-1	-1	-1	0	1	1	0	0	0	0	0	0	0	0	0	0	-1	-1	-1	-1	-1	-1	-1	0	0	-1	-1	-1	-1	-1	0
3.314285714	0	1	1	1	1	1	1	1	1	1	1	1	1	1	1	1	1	1	1	1	1	1	1	1	1	1	1	1	1	1	1	1	1	0	0	0	0	0	0	0	0	1	1	1	1	1	1	1	1
2.334285714	0	0	0	0	0	0	0	0	0	0	0	0	0	0	0	0	0	0	1	0	0	0	0	0	0	0	0	0	0	1	1	0	0	0	0	1	0	0	0	0	0	0	0	0	0	0	0	0	0
2.238571429	-1	0	0	-1	0	0	0	0	0	0	0	0	0	0	0	0	0	0	0	-1	-1	-1	0	0	0	0	0	0	-1	-1	0	0	0	0	0	0	0	0	0	0	0	0	0	0	0	0	0	0	1
3.514285714	0	0	-1	-1	-1	0	0	0	0	0	0	0	0	-1	-1	-1	-1	0	0	0	0	-1	1	1	1	1	1	0	1	0	0	0	0	0	0	0	0	0	0	0	0	1	1	0	0	0	0	0	0
2.178571429	1	0	0	0	0	0	0	1	1	1	1	1	0	0	0	0	0	0	1	1	1	1	-1	-1	-1	-1	0	1	1	1	1	1	1	1	1	1	1	1	1	1	1	0	1	1	0	0	0	0	-1
2.83	0	0	0	0	0	0	0	0	0	0	0	0	-1	-1	-1	-1	-1	0	0	0	0	0	1	1	1	1	1	0	1	1	-1	1	1	1	1	1	1	1	1	1	0	0	0	1	1	1	0	1	0
2.901428571	-1	-1	-1	-1	-1	-1	-1	0	0	0	0	0	1	1	1	0	0	0	0	0	0	-1	0	1	1	1	0	0	0	0	0	0	0	0	0	0	0	0	0	0	-1	0	0	0	0	0	-1	0	0
2.347142857	1	-1	-1	-1	-1	-1	-1	1	1	1	1	1	1	1	1	0	0	0	0	0	0	0	1	0	0	0	0	-1	0	1	1	0	0	-1	0	0	0	0	0	0	0	0	0	0	0	0	0	0	0
2.284285714	1	0	-1	-1	-1	-1	-1	-1	-1	-1	-1	-1	-1	-1	-1	0	0	0	0	0	1	1	1	1	0	0	0	-1	-1	-1	-1	-1	-1	-1	-1	-1	-1	-1	-1	-1	0	1	-1	-1	-1	-1	-1	-1	-1
2.598571429	0	1	1	1	1	1	1	1	1	0	0	0	0	0	0	0	0	0	0	0	0	0	0	0	0	0	-1	0	0	0	0	0	0	0	0	0	0	0	0	0	-1	1	1	1	1	1	1	1	0
2.647142857	0	0	-1	-1	-1	0	0	0	0	0	0	0	0	0	0	1	1	1	1	0	0	0	0	0	0	0	0	-1	0	-1	-1	-1	-1	-1	0	1	0	0	0	0	0	0	1	0	0	0	0	0	1
1.841428571	0	0	-1	-1	-1	0	0	0	0	0	0	0	0	0	0	0	0	1	1	0	0	0	1	1	1	1	1	0	-1	-1	-1	-1	-1	-1	0	0	0	0	0	0	0	0	0	0	0	0	0	-1	1
2.187142857	1	1	0	0	0	0	0	-1	-1	0	-1	-1	-1	-1	-1	-1	-1	-1	-1	-1	-1	0	0	0	0	0	0	0	0	-1	-1	-1	-1	-1	-1	-1	-1	-1	-1	-1	-1	1	0	0	0	0	-1	-1	0
3.46	-1	0	0	-1	0	0	0	0	0	0	0	0	0	0	0	0	0	0	0	1	1	1	0	0	0	0	0	1	0	0	0	0	0	0	0	0	0	0	0	0	1	0	0	0	0	0	0	0	0
2.85	1	1	1	1	1	1	1	0	1	0	0	0	0	-1	-1	-1	0	0	0	0	0	0	0	1	1	1	1	0	1	0	0	0	-1	0	1	1	1	1	1	1	1	1	1	0	-1	-1	-1	-1	0
3.231428571	0	-1	-1	-1	-1	-1	-1	0	0	0	0	0	0	0	0	0	0	0	0	1	1	0	0	0	0	0	0	0	0	0	0	0	0	0	0	1	0	0	0	0	0	0	0	0	1	1	0	1	0
2.874285714	0	0	0	0	0	0	0	0	0	0	0	0	0	0	0	0	1	1	0	-1	-1	-1	-1	-1	-1	-1	0	0	0	0	0	1	1	1	1	1	1	1	1	1	1	1	0	0	0	0	0	0	0
3.252857143	0	0	0	0	0	0	0	0	0	-1	0	0	-1	0	0	0	0	0	-1	0	0	0	0	0	0	0	0	1	0	0	0	0	0	-1	-1	-1	-1	-1	-1	-1	-1	1	1	1	1	1	1	1	-1
2.811428571	-1	-1	0	0	0	0	0	0	0	0	0	0	0	0	0	0	1	1	0	0	0	0	1	1	1	1	1	0	1	1	0	0	0	0	-1	-1	-1	-1	-1	-1	-1	0	0	-1	0	0	1	0	1
2.984285714	1	-1	-1	-1	-1	-1	-1	0	-1	0	0	0	0	0	0	0	0	0	0	0	0	0	1	1	1	1	0	0	0	0	0	0	0	0	0	0	0	0	0	0	-1	1	0	0	0	0	1	0	1
3.73	0	1	1	1	1	1	1	1	1	1	1	1	-1	-1	1	0	0	0	-1	0	0	0	0	0	0	0	0	0	0	0	1	1	1	1	1	1	1	1	1	1	0	0	0	0	0	0	0	0	-1
3.275714286	-1	0	0	0	0	0	0	1	1	0	1	1	0	0	0	0	0	0	0	0	1	1	1	1	1	1	1	0	-1	-1	-1	-1	-1	0	0	0	0	0	0	0	0	0	0	0	0	0	-1	-1	0
2.46	-1	-1	-1	-1	-1	-1	-1	-1	-1	-1	-1	-1	-1	-1	-1	-1	-1	-1	-1	0	0	0	0	0	0	0	0	0	-1	0	-1	-1	-1	-1	-1	-1	-1	-1	-1	-1	-1	0	0	0	0	0	-1	0	-1
3.58	-1	-1	-1	-1	-1	-1	-1	0	0	0	0	0	1	1	1	1	1	1	1	0	0	0	0	0	0	0	0	-1	0	1	1	1	1	1	1	1	1	1	0	1	0	-1	-1	-1	-1	-1	0	0	0
2.964285714	1	0	0	0	0	0	0	0	0	0	0	0	0	0	0	-1	-1	-1	-1	-1	-1	-1	-1	-1	-1	-1	-1	0	1	1	0	0	0	0	0	0	0	0	0	0	0	1	0	0	0	0	0	0	0
3.691428571	-1	0	0	0	0	0	0	0	0	0	0	0	0	0	0	1	1	0	0	1	1	1	0	0	0	0	0	0	-1	0	0	-1	-1	-1	-1	-1	-1	-1	-1	-1	-1	0	0	1	1	1	0	1	0
2.744285714	0	0	0	0	0	0	0	0	0	1	1	1	1	1	1	0	0	0	0	0	0	0	0	0	0	0	0	-1	0	0	0	0	0	0	0	0	0	0	0	0	0	1	1	1	1	1	1	1	1
2.98	0	0	0	0	0	0	0	0	0	0	0	0	0	0	0	0	0	0	0	0	0	0	0	0	0	0	-1	1	0	-1	-1	-1	-1	-1	0	0	0	0	0	0	0	0	0	0	0	0	0	0	0
2.954285714	-1	1	1	1	1	1	1	1	1	1	1	1	0	0	0	0	0	0	0	0	0	0	1	1	1	1	1	0	0	0	0	0	0	0	0	0	0	0	0	0	0	0	0	1	1	1	0	0	0
[truncated: 89 more columns]
